# Supplementary material for: Trauma promotes heparan sulfate modifications and cleavage that disrupt homeostatic gene expression in microvascular endothelial cells
Source: Front Cell Dev Biol. 2024 Jul 24;12:1390794. doi: 10.3389/fcell.2024.1390794 (PMC11303185; doi:10.3389/fcell.2024.1390794)
Supplement: Supplementary file 1 [file Table1.XLSX]

## Sheet: GO_BP_HepIII_pathways
Category	ID	Term	Count	%	PValue	Genes	List Total	Pop Hits	Pop Total	Fold Enrichment	Bonferroni	Benjamini	FDR
GOTERM_BP_DIRECT	GO:0045944	positive regulation of transcription from RNA polymerase II promoter	145	10.6696	9.52768e-13	RB1, ZNF451, PID1, MAML2, KDM1B, ARID4A, HNRNPU, AHR, NR3C1, FGF2, ZNF609, SOX17, SOX18, ZNF845, DPF2, KAT7, CCN1, ZNF445, HMGN3, ACVR1, MED1, HGF, ZBTB38, GTF2F2, ATF7, PHIP, ERG, PRKD1, MAML3, ATF6, NOTCH3, EPAS1, ADRB2, FOXO3, NPAT, MYO6, HLTF, ABL1, DVL2, TP53BP1, ZNF300, ZBTB18, WWTR1, EGR1, AKIRIN1, JAG1, PHF10, ZBTB16, SS18L1, ECD, SMARCA5, PBX3, NR1D2, INHBA, NR1D1, SMARCA2, BMP6, BCL9, C…	1252	1232	19453	1.82869	4.63534e-09	4.63522e-09	4.58377e-09
GOTERM_BP_DIRECT	GO:0045892	negative regulation of transcription, DNA-templated	74	5.44518	5.67687e-08	RB1, CDKN1B, CHD8, ARID4A, AHR, NR3C1, NIPBL, HEY1, MECOM, SOX18, SIN3A, HEY2, MLX, DPF2, TRIM24, KAT7, KMT5A, TRIM22, SAMD11, KLF10, USP47, PARP1, SFMBT1, ZBTB38, ARID5B, ZBTB33, PROX1, ZHX1, SFPQ, NCOR1, MDFIC, PPARG, ZMYND11, ZNF397, KHDRBS1, L3MBTL3, HDAC2, PDGFB, HDAC9, STRN3, MBTD1, NPAT, HMBOX1, BCLAF1, IFI16, ATOH8, ZNF423, RUNX1T1, FZD1, ATF7IP, ZBTB18, PHF10, ZBTB16, WWP1, NR1D2, FOXN3,…	1252	591	19453	1.94548	0.000276141	8.29185e-05	8.19982e-05
GOTERM_BP_DIRECT	GO:0045893	positive regulation of transcription, DNA-templated	86	6.32818	6.03233e-08	KDM5A, CHD8, JADE1, AHR, FGF2, GLI2, SOX17, MECOM, SOX18, SPIN1, TRIM24, KAT7, EPC2, SUPT20H, TRIM22, RNF111, MAP3K5, NCOA1, ACVR1, MED1, TRIM62, ANKRD49, CHUK, NCOA4, ARNT, ARID5B, MSL3, ACTR8, HCFC2, ARID1B, TGFBR1, MID2, ELF1, CREB1, MDFIC, THRAP3, PPARG, PHIP, IRF6, BIRC2, KDM7A, YAP1, BLM, KDM3A, HDAC2, PDGFB, RNF6, MLLT1, XPC, FOXO3, MLLT3, MBTD1, NPAT, HMBOX1, TP53INP1, ATOH8, BRD8, TP53BP…	1252	728	19453	1.83548	0.00029343	8.29185e-05	8.19982e-05
GOTERM_BP_DIRECT	GO:0006355	regulation of transcription, DNA-templated	110	8.09419	6.81756e-08	RB1, ZNF331, NAB2, WWC2, JADE1, AHR, NR3C1, EFEMP1, SOX17, SOX18, KAT7, ARID2, ZNF687, ZNF445, PDE8A, TRIM22, ZNF441, TLE4, ZNF561, SFMBT1, ZBTB38, ZNF160, HCFC2, ATF7, ZNF678, ZNF677, ZNF28, L3MBTL3, MBTD1, ZNF708, ABL1, DVL2, ZNF701, ZNF423, ZNF664, ZNF146, ZNF300, ZKSCAN1, WWTR1, SMARCA5, SMAD9, NR1D2, FOXN3, SMAD6, SMARCA2, SMAD7, YEATS2, ZNF816, FUBP1, SP3, ZNF813, ZNF654, ZNF532, ZNF772, EZ…	1252	1014	19453	1.68553	0.000331619	8.29185e-05	8.19982e-05
GOTERM_BP_DIRECT	GO:0035556	intracellular signal transduction	60	4.41501	3.53121e-07	DGKE, GUCY1B1, MAST4, CBLB, NUDT4, PREX2, AKAP13, PREX1, AKAP11, RPS6KA2, STMN1, TLK2, CCN2, JAK2, JAK1, SS18, GUCY1A1, MAGI3, PRKCE, ACOT11, GPR75-ASB3, ZBTB33, TGFBR1, LATS1, BCR, PRKAR1A, RASA2, MAPKAPK2, RAPGEF2, SGK3, TNIK, PRKD1, SGK1, CILK1, DGKI, GCOM1, SHC4, CCDC68, TUFT1, STK39, MAPK9, NUAK1, RACGAP1, PRKAR2B, CHN1, DVL2, PLCG2, STK38L, PDZD8, CLASP1, MAP4K3, MAP4K4, LYN, STAC, PLCL1, M…	1252	462	19453	2.01786	0.00171646	0.000343587	0.000339773
GOTERM_BP_DIRECT	GO:0016567	protein ubiquitination	63	4.63576	4.69688e-07	LTN1, CBLB, SH3RF1, DCAF7, IRF2BPL, RNF115, CDC23, HERC1, TRIM2, RNF19A, ENC1, TRIM3, TRIM68, TRIM24, RNF152, TRIM22, RNF111, PCMTD1, ATG3, MED1, TRIM62, SHPRH, USP7, FBXW7, GPR75-ASB3, UBE4A, PEX2, MID2, RNF144A, RNF169, NFX1, HECW2, SDE2, G2E3, SPOPL, VCP, CUL5, MYCBP2, CUL1, NEDD4L, RNF6, DTX4, CBL, UBE2J1, CAND1, HECTD2, HECTD3, HECTD4, HLTF, WWTR1, ANKIB1, SMURF1, ZBTB16, WWP1, MIB1, KLHL9, …	1252	499	19453	1.96165	0.00228243	0.000380839	0.000376612
GOTERM_BP_DIRECT	GO:0006974	cellular response to DNA damage stimulus	43	3.16409	1.37031e-06	PPP1R15A, YAP1, BLM, BTG2, FH, VCP, RIF1, STXBP4, BOD1L1, SMC6, CBL, ZBTB40, ALKBH8, NUAK1, NIPBL, BCLAF1, ZMAT3, UBR5, TLK2, ABL1, POLK, TP53BP1, LYN, USP47, SHPRH, ARMT1, PARP1, FBXW7, ZBTB38, SMARCA5, USP28, MTOR, ETAA1, SFPQ, RNF169, APC, TAOK3, TTC5, PSME4, MAPKAPK2, TRIP12, SGK1, RBM24	1252	298	19453	2.24199	0.00664438	0.000878323	0.000868574
GOTERM_BP_DIRECT	GO:0051301	cell division	51	3.75276	1.44431e-06	RB1, USP37, DYRK3, CDCA7L, CEP164, HNRNPU, NR3C1, SMC4, CDC14A, CDC23, MIS18BP1, CNTRL, KIF13A, HMCN1, KMT5A, BORA, PRKCE, PRPF40A, ACTR8, TERF1, CCSAP, CKAP5, LATS1, CCNA1, DYNC1LI1, KIF2A, PARD3, SDE2, MAPRE2, PAFAH1B1, BOD1L1, NEDD9, GNAI1, CENPC, SPAST, RAD21, TPR, MCMBP, CLASP1, CLASP2, CSNK1A1, CDC5L, CABLES1, KLHL9, NEDD1, STAG1, STAG2, CDK6, CCNG1, TACC1, CDK14	1252	383	19453	2.06897	0.00700196	0.000878323	0.000868574
GOTERM_BP_DIRECT	GO:0048008	platelet-derived growth factor receptor signaling pathway	12	0.883002	2.73293e-06	PDGFRB, NRP1, FER, TIPARP, PDGFD, PDGFC, ZFAND5, PDGFB, STON1, ARID5B, JAK2, PIK3C2A	1252	32	19453	5.82658	0.0132077	0.0014773	0.0014609
GOTERM_BP_DIRECT	GO:0043547	positive regulation of GTPase activity	31	2.28109	4.42479e-06	RABGAP1, DOCK9, RASGRF2, DOCK7, C9ORF72, RASGRP3, RGS4, PREX2, PREX1, TBC1D7-LOC100130357, TBC1D30, CHN1, DVL2, MMUT, RAB11FIP2, NDEL1, MAP4K4, CDKL5, RIC1, ELMOD1, BCR, TBC1D20, TBC1D7, RAPGEF2, PKP4, SOS1, MAPRE2, SOS2, FERMT2, EZH2, PICALM	1252	190	19453	2.53507	0.0212966	0.00214693	0.0021231
GOTERM_BP_DIRECT	GO:0006468	protein phosphorylation	55	4.04709	4.8543e-06	DYRK3, BMPR2, GMFB, TLK2, JAK2, MAP3K6, PRKACB, JAK1, MAP3K5, ACVR1, PRKAB2, MORC3, EDN1, CDKL5, CHUK, PRKCE, LMTK2, TGFBR1, LATS1, BCR, CREB1, MAPKAPK2, SGK3, TNIK, ERG, PRKD1, SGK1, CILK1, PDGFB, STK39, MAPK9, NUAK1, ABL1, MAP3K20, ABL2, STK38L, FNIP2, CLASP1, MAP4K3, MAP4K4, LYN, TGFB2, MAP3K1, CSNK1A1, NEK7, MTOR, FER, CDK6, TAOK3, FES, STK17B, COPS2, CDK12, CDK13, CDK14	1252	444	19453	1.9247	0.0233396	0.00214693	0.0021231
GOTERM_BP_DIRECT	GO:0018105	peptidyl-serine phosphorylation	30	2.20751	6.58411e-06	DYRK3, MAST4, STK39, PDGFB, MAPK9, RPS6KA6, RPS6KA2, MAP3K20, TLK2, STK38L, PRKACB, CLASP1, CSNK1G3, MORC3, CAMK1D, CHUK, CSNK1A1, PRKCE, NEK7, LMTK2, MAPK14, TGFBR1, MTOR, UHMK1, LATS1, MAPKAPK2, SGK3, PRKD1, TOP1, SGK1	1252	184	19453	2.53329	0.0315242	0.00266931	0.00263968
GOTERM_BP_DIRECT	GO:0000122	negative regulation of transcription from RNA polymerase II promoter	102	7.50552	7.18296e-06	RB1, RIF1, KDM1B, WWC2, ARID4A, HNRNPU, NR3C1, ZFP36, ZNF608, SOX18, DPF2, KMT5A, TLE4, MED1, MORC3, ARID5B, ZBTB33, DICER1, HCFC2, DKK1, ATF7, CGGBP1, KHDRBS1, NOTCH3, FOXO3, ZBTB5, ZBTB2, HMBOX1, TPR, ZBTB18, WWTR1, EGR1, MAGEE1, ZBTB16, NR1D2, NR1D1, SMARCA2, BMP6, SMAD7, CDK6, YEATS2, ID2, COPS2, TRPV4, SP3, ID1, MDM2, CREBRF, NFE2L1, EZH2, KDM5A, ZNF254, RARG, BTG2, THRB, CHD8, LDB2, PHF6, G…	1252	1016	19453	1.55987	0.0343417	0.00268808	0.00265825
GOTERM_BP_DIRECT	GO:0060412	ventricular septum morphogenesis	12	0.883002	1.34411e-05	ACVR1, HEYL, TGFB2, BMPR2, HEY1, HEY2, NOG, PROX1, TGFBR1, TBX3, SAV1, SMAD7	1252	37	19453	5.0392	0.063299	0.00436625	0.00431779
GOTERM_BP_DIRECT	GO:0048661	positive regulation of smooth muscle cell proliferation	15	1.10375	1.34622e-05	PDGFRB, NOTCH3, EDN1, CALCRL, STAT1, PDGFB, PTGS2, FGF2, THBS1, IGF1R, PIK3CA, ID2, PDGFD, TLR4, HBEGF	1252	58	19453	4.01833	0.0633955	0.00436625	0.00431779
GOTERM_BP_DIRECT	GO:0007010	cytoskeleton organization	26	1.91317	1.66117e-05	MAST4, NEDD9, ADD3, CAMSAP1, FGD4, PCLO, ZMYM4, EPB41L3, MAP3K20, LARGE1, PDZD8, CLASP1, WASF3, SH3D19, SEMA6A, TPM1, RANBP9, SORBS2, PRPF40A, LARP4, WTIP, MTOR, PALLD, CCDC6, PHIP, TNIK	1252	154	19453	2.62322	0.0776372	0.005051	0.00499493
GOTERM_BP_DIRECT	GO:0001525	angiogenesis	36	2.64901	1.80613e-05	NRP1, CLIC4, CALCRL, EPAS1, PTGS2, SAT1, TMEM100, ESM1, SOX17, HEY1, SOX18, CYP1B1, ITGAV, CCN2, THSD7A, SLC12A6, GLUL, JAM3, PDGFRB, MED1, ANGPT2, JAG1, UNC5B, FN1, MAPK14, ARHGAP24, AIMP1, PTPRB, MEIS1, EMCN, PIK3CA, ID1, COL8A1, AMOTL2, PRKD1, AMOTL1	1252	255	19453	2.19354	0.0841191	0.00516872	0.00511135
GOTERM_BP_DIRECT	GO:0030335	positive regulation of cell migration	37	2.72259	2.05343e-05	ATP8A1, SEMA3D, SEMA3G, PDGFB, NEDD9, IRS2, THBS1, SYNE2, IGF1R, PPP3CA, PREX1, GPER1, PDGFD, PDGFC, HAS2, ITGAV, JAK2, CCN1, MAP4K4, SPAG9, ACVR1, LYN, PDGFRB, EDN1, SEMA6A, HGF, RDX, RRAS2, TGFBR1, FER, CXCL12, APC, RUFY3, SPRY2, ADAM9, FERMT2, HBEGF	1252	267	19453	2.15314	0.0950725	0.00554997	0.00548836
GOTERM_BP_DIRECT	GO:0007179	transforming growth factor beta receptor signaling pathway	20	1.47167	2.75011e-05	ACVR1, TGFB2, USP15, PARP1, SMAD9, FURIN, MTMR4, SMAD6, TGFBR1, PML, SMAD7, COL3A1, FUT8, COL1A2, ID1, ITGB8, ADAM9, MAP3K7, FERMT2, ENG	1252	103	19453	3.017	0.12523	0.00704173	0.00696357
GOTERM_BP_DIRECT	GO:0006357	regulation of transcription from RNA polymerase II promoter	153	11.2583	4.51534e-05	RB1, ZNF331, JADE1, ARID4A, HR, AHR, NR3C1, ZNF609, ZNF608, ZSCAN31, SOX17, ZNF845, DPF2, BBX, EPC2, SUPT20H, KMT5A, ARID2, ZNF445, ZNF441, MED1, ZNF561, ZNF160, ARID5B, ZBTB33, HCFC2, ZSCAN20, PRKAR1A, ATF7, ZNF678, PHIP, ERG, ADNP, ZNF677, ATF6, CGGBP1, ZNF397, ZNF28, ZNF275, EPAS1, BAZ2B, FOXO3, ZBTB5, ZBTB2, ZNF708, ZNF704, TTC21B, RAD21, ZNF701, ZNF423, ZNF664, ZNF146, ZNF300, ZKSCAN1, ZBTB1…	1252	1736	19453	1.36938	0.197221	0.0106867	0.0105681
GOTERM_BP_DIRECT	GO:0007049	cell cycle	45	3.31126	4.73207e-05	RB1, DYRK3, RABGAP1, RIF1, BOD1L1, CEP164, NEDD9, HNRNPU, AHR, NR3C1, SMC4, GNAI1, CDC14A, SPAST, RASSF2, MIS18BP1, GPER1, KIF13A, CNTRL, MAP3K20, TLK2, HMCN1, LZTS1, BORA, DDIAS, CSNK1A1, STRADB, PRKCE, TET2, CDC5L, CABLES1, PRPF40A, ACTR8, TERF1, CCSAP, BLCAP, KLHL9, DYNC1LI1, NEDD1, PARD3, TRNP1, MDM2, CDK2AP1, ZMYND11, PAFAH1B1	1252	366	19453	1.91035	0.205642	0.0106867	0.0105681
GOTERM_BP_DIRECT	GO:0006325	chromatin organization	41	3.01692	4.96095e-05	RB1, SETD5, KDM3A, L3MBTL3, HDAC2, KDM1B, SATB1, CHD8, ZNF518B, CHD6, HNRNPU, NR3C1, HDAC9, MBTD1, HLTF, TLK2, DPF2, SPIN1, KAT7, EPC2, BRD8, KMT5A, JAK2, HMGN3, RNF20, ZNF462, SFMBT1, EYA3, SS18L1, ATAD2, TET2, SMARCA5, MSL3, LRWD1, MMS22L, NCOR1, KANSL3, PWWP3A, ZMYND11, KDM7A, EZH2	1252	322	19453	1.97838	0.214438	0.0106867	0.0105681
GOTERM_BP_DIRECT	GO:0051726	regulation of cell cycle	36	2.64901	5.18607e-05	PPP1R15A, RB1, CDKN1B, JADE1, FGF2, MBTD1, MECOM, PCBP4, GPER1, TP53INP1, ABL1, KAT7, EPC2, BRD8, PRKACB, PHACTR4, CDKL5, DDIAS, CABLES1, ACTR8, TGFBR1, PML, UHMK1, BCR, CDK6, APC, YEATS2, CCNG1, TRNP1, MADD, MDM2, CDK12, CDK13, CDK14, BIRC2, EIF4G2	1252	268	19453	2.08713	0.222995	0.0106867	0.0105681
GOTERM_BP_DIRECT	GO:0000209	protein polyubiquitination	30	2.20751	5.27198e-05	UBE3C, NEDD4L, CBL, UBE2J1, RMND5A, TRIM2, RNF19A, UBR5, TRIM3, TRIM68, RNF152, TRIM22, RNF111, MARCHF5, RNF20, SHPRH, ANKIB1, SMURF1, FBXW7, UBE4A, WWP1, RC3H2, RNF144A, ITCH, HECW2, NEDD4, MDM2, TPP2, TRIP12, BIRC2	1252	205	19453	2.27379	0.226236	0.0106867	0.0105681
GOTERM_BP_DIRECT	GO:0001701	in utero embryonic development	31	2.28109	6.0962e-05	C2CD3, NXN, CHD8, ZFAND5, CHD7, GLI2, TMEM100, INPP5B, EPB41L5, NPAT, FUT8, CPT2, SOX18, SIN3A, MAN2A1, RDH10, ATP7A, CERT1, JAG2, ACVR1, EDN1, KIDINS220, WDR19, NOG, OCRL, TGFBR1, TBX3, MIB1, COL3A1, MSH2, SEC24C	1252	217	19453	2.21965	0.256651	0.0118632	0.0117315
GOTERM_BP_DIRECT	GO:0060394	negative regulation of pathway-restricted SMAD protein phosphorylation	7	0.515085	8.09686e-05	NOG, PPARG, LDLRAD4, SMAD6, DKK1, ENG, SMAD7	1252	13	19453	8.36637	0.325598	0.0151505	0.0149823
GOTERM_BP_DIRECT	GO:0006511	ubiquitin-dependent protein catabolic process	37	2.72259	0.000109598	USP13, USP37, USP15, USP38, CUL5, UBE3C, PSMD14, USP32, USP33, CUL1, NEDD4L, RNF6, CBL, USP18, CDC23, RNF19A, UBQLN1, RNF111, USP46, RNF20, USP47, USP7, ANKIB1, SMURF1, UBE4A, WWP1, USP28, RC3H2, MIB1, RNF144A, ITCH, HECW2, NEDD4, KLHL8, MDM2, TRIP12, RNF185	1252	289	19453	1.98924	0.413291	0.019748	0.0195288
GOTERM_BP_DIRECT	GO:0019216	regulation of lipid metabolic process	11	0.809419	0.00020859	NCOA2, LACTB, ID2, PLCG2, IRS2, NR1D2, TNFAIP8L3, PPARG, NR1D1, ADIPOR1, PLPP1	1252	41	19453	4.16861	0.63756	0.0362426	0.0358403
GOTERM_BP_DIRECT	GO:0003203	endocardial cushion morphogenesis	8	0.588668	0.000233627	ACVR1, HEYL, TGFB2, APC, HEY1, NOG, MDM2, ENG	1252	21	19453	5.91906	0.679134	0.039193	0.038758
GOTERM_BP_DIRECT	GO:0030216	keratinocyte differentiation	14	1.03017	0.000294781	DSP, YAP1, MED1, CLIC4, JAG1, SAV1, BCR, LATS1, PPP3CA, UGCG, PIP5K1A, ADAM9, IRF6, EZH2	1252	67	19453	3.24665	0.761722	0.047108	0.0465851
GOTERM_BP_DIRECT	GO:0045669	positive regulation of osteoblast differentiation	15	1.10375	0.000308371	YAP1, ACVR1, WWTR1, BMPR2, JAG1, HGF, SUCO, TENT5A, FGF2, BMP6, PPP3CA, PRKD1, CCN1, IL6ST, FERMT2	1252	76	19453	3.06662	0.776972	0.047108	0.0465851
GOTERM_BP_DIRECT	GO:0051146	striated muscle cell differentiation	7	0.515085	0.00031954	SPAG9, RB1, POPDC3, CDH2, CHUK, MAPK14, BVES	1252	16	19453	6.79767	0.788771	0.047108	0.0465851
GOTERM_BP_DIRECT	GO:2000145	regulation of cell motility	7	0.515085	0.00031954	CDK6, INPP5F, FES, ABL1, ABL2, ARHGAP18, SSX2IP	1252	16	19453	6.79767	0.788771	0.047108	0.0465851
GOTERM_BP_DIRECT	GO:0034605	cellular response to heat	12	0.883002	0.00039005	LYN, IL1A, VCP, HDAC2, TCIM, STAC, BAG3, TRPV4, TPR, PTGS2, THBS1, PRKACB	1252	52	19453	3.58559	0.850126	0.0558115	0.055192
GOTERM_BP_DIRECT	GO:0030036	actin cytoskeleton organization	30	2.20751	0.000460937	KANK1, FGD4, CSRP2, ABL1, PIP5K1A, THSD7A, HMCN1, WASF1, PDLIM5, ARFGEF3, WASF3, PHACTR4, STARD13, CXADR, TMOD3, SHROOM4, BCR, MKLN1, TBCK, FER, RAP2A, DAAM1, PIK3CA, PALLD, TRPV4, CAPZA2, AMOTL2, TNIK, AMOTL1, PAFAH1B1	1252	232	19453	2.00916	0.893858	0.0626712	0.0619756
GOTERM_BP_DIRECT	GO:1990830	cellular response to leukemia inhibitory factor	18	1.3245	0.000463754	TLE4, KDM3A, RARG, RIF1, NFYB, SMARCA5, VEGFC, HNRNPU, ARID5B, PML, SMAD7, EPS8, BCLAF1, CREB1, SOX17, SPRY2, EEF1E1, PFKP	1252	107	19453	2.61379	0.895303	0.0626712	0.0619756
GOTERM_BP_DIRECT	GO:1900076	regulation of cellular response to insulin stimulus	5	0.367918	0.000509041	NCOA1, NCOA2, USO1, PPARG, ATP2B1	1252	7	19453	11.0982	0.916015	0.066932	0.066189
GOTERM_BP_DIRECT	GO:0032922	circadian regulation of gene expression	14	1.03017	0.000531626	KDM5A, NCOA2, EGR1, HDAC2, MYCBP2, HNRNPU, AHR, NR1D1, PML, ID2, ID1, BMAL2, TOP1, NUDT12	1252	71	19453	3.06374	0.924758	0.0680621	0.0673066
GOTERM_BP_DIRECT	GO:0023051	regulation of signaling	6	0.441501	0.000589991	PREX2, GIT2, PREX1, CBLB, CBL, MTURN	1252	12	19453	7.76877	0.943366	0.0700075	0.0692304
GOTERM_BP_DIRECT	GO:0072359	circulatory system development	6	0.441501	0.000589991	HEYL, HEY1, NXN, HEY2, SLC2A12, ABL1	1252	12	19453	7.76877	0.943366	0.0700075	0.0692304
GOTERM_BP_DIRECT	GO:0051549	positive regulation of keratinocyte migration	6	0.441501	0.000589991	ADAM9, HAS2, MAPRE2, MTOR, MAP4K4, HBEGF	1252	12	19453	7.76877	0.943366	0.0700075	0.0692304
GOTERM_BP_DIRECT	GO:1902018	negative regulation of cilium assembly	7	0.515085	0.000662678	YAP1, ODF2L, TBC1D7-LOC100130357, TBC1D30, TBC1D7, CCP110, WDR44	1252	18	19453	6.04238	0.960244	0.0767603	0.0759082
GOTERM_BP_DIRECT	GO:0022604	regulation of cell morphogenesis	8	0.588668	0.000769793	ZMYM4, PHIP, LARP4, WTIP, PDZD8, CAMSAP1, FERMT2, SH3D19	1252	25	19453	4.97201	0.976399	0.0851146	0.0841699
GOTERM_BP_DIRECT	GO:0036120	cellular response to platelet-derived growth factor stimulus	8	0.588668	0.000769793	PDGFRB, PDGFD, RDX, PDGFB, HAS2, CBL, ATP7A, TLR4	1252	25	19453	4.97201	0.976399	0.0851146	0.0841699
GOTERM_BP_DIRECT	GO:0001568	blood vessel development	11	0.809419	0.000807322	BMPR2, COL1A2, COL5A1, GJA4, MDM2, RAPGEF2, AHR, ATP7A, LARGE1, TBX3, MIB1	1252	48	19453	3.56069	0.980341	0.0858891	0.0849357
GOTERM_BP_DIRECT	GO:0051897	positive regulation of protein kinase B signaling	25	1.83959	0.000812106	PDGFB, CBL, FGF2, THBS1, IGF1R, GPER1, PDGFD, PDGFC, TNFAIP8L3, JAK2, PDGFRB, OSBPL8, TGFB2, UNC5B, HGF, FN1, TGFBR1, MTOR, PIK3CA, NEDD4, NOX4, SPRY2, FERMT2, ENG, HBEGF	1252	185	19453	2.09967	0.980793	0.0858891	0.0849357
GOTERM_BP_DIRECT	GO:0000902	cell morphogenesis	17	1.25092	0.000865999	YAP1, NCKAP1, SS18, MED1, TGFB2, HGF, STRADB, WDR19, MAPK14, DKK1, CDH2, CDH11, NOX4, CDH24, IL7R, CERT1, FRYL	1252	103	19453	2.56445	0.985226	0.0875814	0.0866093
GOTERM_BP_DIRECT	GO:0090398	cellular senescence	12	0.883002	0.000887164	MAP2K4, MAPK9, TOP2B, CDKN1B, ID2, ABL1, SMC6, MAPK14, PML, TBX3, IGF1R, MAP3K5	1252	57	19453	3.27106	0.986673	0.0875814	0.0866093
GOTERM_BP_DIRECT	GO:0038066	p38MAPK cascade	6	0.441501	0.00090813	ZFP36, MAPKAPK2, MAP3K20, MAPK14, MAP3K7, MAP3K5	1252	13	19453	7.17117	0.987966	0.0875814	0.0866093
GOTERM_BP_DIRECT	GO:2000737	negative regulation of stem cell differentiation	7	0.515085	0.000916173	YAP1, JAG1, HNRNPU, CDK12, CDK13, TBX3, EZH2	1252	19	19453	5.72436	0.988429	0.0875814	0.0866093
GOTERM_BP_DIRECT	GO:0042752	regulation of circadian rhythm	13	0.956586	0.00091812	KLF10, USP7, FBXW7, NR1D2, NR1D1, PROX1, MTOR, PML, MAPK9, SFPQ, ID2, PPARG, EZH2	1252	66	19453	3.06042	0.988538	0.0875814	0.0866093
GOTERM_BP_DIRECT	GO:0006338	chromatin remodeling	38	2.79617	0.000994728	RB1, KDM5A, SETD5, KDM3A, HDAC2, SATB1, CHD8, CHD7, CHD6, JADE1, HR, BAZ2B, NIPBL, HLTF, DPF2, KMT5A, JAK2, ARID2, MAP3K7, NCOA1, RNF20, SS18, PBRM1, PHF10, EYA3, SMARCA5, MSL3, ACTR8, BAZ1A, HCFC2, SMARCA2, ARID1B, SFPQ, YEATS2, SETBP1, ERCC6, TOP1, KDM7A	1252	336	19453	1.75722	0.992107	0.0927437	0.0917143
GOTERM_BP_DIRECT	GO:0060978	angiogenesis involved in coronary vascular morphogenesis	4	0.294334	0.00101036	NRP1, ACE, FGF2, TGFBR1	1252	4	19453	15.5375	0.992686	0.0927437	0.0917143
GOTERM_BP_DIRECT	GO:0060348	bone development	12	0.883002	0.00103221	AKAP13, MIGA2, PDGFC, BBX, PLS3, MAPK14, LARGE1, PAPSS2, BMP6, MCPH1, TRIM45, ENG	1252	58	19453	3.21466	0.993424	0.0929942	0.091962
GOTERM_BP_DIRECT	GO:0035329	hippo signaling	7	0.515085	0.00123816	LATS1, YAP1, WWTR1, AMOTL2, FAT4, AMOTL1, SAV1	1252	20	19453	5.43814	0.997588	0.107565	0.106371
GOTERM_BP_DIRECT	GO:0045945	positive regulation of transcription from RNA polymerase III promoter	7	0.515085	0.00123816	ICE1, ICE2, CHD8, SMARCA5, INHBA, ERCC6, MTOR	1252	20	19453	5.43814	0.997588	0.107565	0.106371
GOTERM_BP_DIRECT	GO:0003222	ventricular trabecula myocardium morphogenesis	6	0.441501	0.00133821	MED1, TGFB2, CHD7, HEY2, TGFBR1, ENG	1252	14	19453	6.65895	0.998519	0.112248	0.111002
GOTERM_BP_DIRECT	GO:0060317	cardiac epithelial to mesenchymal transition	6	0.441501	0.00133821	HEYL, TGFB2, HEY1, HEY2, TGFBR1, TBX3	1252	14	19453	6.65895	0.998519	0.112248	0.111002
GOTERM_BP_DIRECT	GO:0045648	positive regulation of erythrocyte differentiation	9	0.662252	0.00141224	FAM210B, MED1, STAT1, ARNT, KAT7, INHBA, FOXO3, MAPK14, SMAP1	1252	35	19453	3.99537	0.998967	0.11645	0.115157
GOTERM_BP_DIRECT	GO:0014068	positive regulation of phosphatidylinositol 3-kinase signaling	14	1.03017	0.00149959	PDGFRB, TGFB2, UNC5B, HGF, PDGFB, FN1, CBL, FGF2, IGF1R, GPER1, PDGFD, NEDD4, PDGFC, JAK2	1252	79	19453	2.75349	0.999325	0.121592	0.120242
GOTERM_BP_DIRECT	GO:0008286	insulin receptor signaling pathway	13	0.956586	0.00156596	STXBP4, IRS2, PIK3C2A, IGF1R, FER, APC, PIK3CA, GRB10, ZNF106, PHIP, SOS1, SOS2, NDEL1	1252	70	19453	2.88554	0.999512	0.123597	0.122225
GOTERM_BP_DIRECT	GO:0007219	Notch signaling pathway	18	1.3245	0.00157666	JAG2, NOTCH3, CDKN1B, JAG1, MAML2, FBXW7, SORBS2, DTX4, MIB1, TMEM100, HEYL, CDK6, HEY1, HEY2, S1PR3, MAML3, FAT4, ZNF423	1252	119	19453	2.35022	0.999536	0.123597	0.122225
GOTERM_BP_DIRECT	GO:0060391	positive regulation of SMAD protein import into nucleus	8	0.588668	0.00160054	ACVR1, BMPR2, PARP1, PPARG, INHBA, JAK2, TGFBR1, BMP6	1252	28	19453	4.4393	0.999587	0.123597	0.122225
GOTERM_BP_DIRECT	GO:0030071	regulation of mitotic metaphase/anaphase transition	9	0.662252	0.00171483	PBRM1, CDC23, PHF10, HECW2, MAP3K20, DPF2, ARID2, SMARCA2, ARID1B	1252	36	19453	3.88438	0.999764	0.130354	0.128907
GOTERM_BP_DIRECT	GO:0006281	DNA repair	34	2.50184	0.0019494	BLM, BTG2, FH, VCP, RIF1, BOD1L1, CEP164, XPC, HLTF, UBR5, KAT7, EPC2, POLK, POLE, SHPRH, PARP1, FBXW7, EYA3, SMARCA5, CDC5L, ACTR8, USP28, MSH6, ETAA1, RAD51C, TAOK3, MSH2, TTC5, APEX1, PSME4, PWWP3A, TRIP12, ERCC6, ASF1A	1252	301	19453	1.75507	0.999925	0.143011	0.141424
GOTERM_BP_DIRECT	GO:0030336	negative regulation of cell migration	24	1.766	0.00196343	RNF20, OSBPL8, KANK1, PTPRU, CLIC4, TCAF1, HDAC2, JAG1, MCTP1, TPM1, NOG, NEDD9, ARID4A, LDLRAD4, FOXO3, SMAD7, RAP2A, SIN3A, TP53INP1, CDH11, DPYSL3, CYP1B1, ARID2, ENG	1252	186	19453	2.00484	0.99993	0.143011	0.141424
GOTERM_BP_DIRECT	GO:0033137	negative regulation of peptidyl-serine phosphorylation	8	0.588668	0.00199418	RASSF2, INPP5F, PDE4D, HGF, PAQR3, DKK1, NCK1, SMAD7	1252	29	19453	4.28622	0.999939	0.143011	0.141424
GOTERM_BP_DIRECT	GO:0016477	cell migration	32	2.35467	0.00201639	NCKAP1, USP33, WWC2, RHOBTB3, NEDD9, CLEC14A, PIK3C2A, THBS1, FUT8, PIP5K1A, SIRPA, ITGB8, ITGAV, CCN2, GPC4, NCK1, NDEL1, JAM3, PDGFRB, TGFB2, PRPF40A, APC, COL5A1, PIK3CA, PALLD, CDH11, SPATA13, FAT1, ADAM9, AVL9, MEGF9, ENG	1252	278	19453	1.78849	0.999946	0.143011	0.141424
GOTERM_BP_DIRECT	GO:2001237	negative regulation of extrinsic apoptotic signaling pathway	9	0.662252	0.0020664	ACVR1, YAP1, NRP1, ITGAV, PHIP, ZMYND11, THBS1, TGFBR1, SH3RF1	1252	37	19453	3.7794	0.999957	0.143011	0.141424
GOTERM_BP_DIRECT	GO:0001570	vasculogenesis	12	0.883002	0.00208094	TMEM100, YAP1, NRP1, SOX17, TIPARP, SOX18, FBXW7, HEY2, ITGB8, HAS2, ITGAV, ENG	1252	63	19453	2.95953	0.99996	0.143011	0.141424
GOTERM_BP_DIRECT	GO:0007165	signal transduction	111	8.16777	0.00208712	DGKE, GMFB, HHIP, RAPH1, CBLB, IRS2, FNBP1L, NR3C1, FGF2, IGF1R, RPS6KA6, RASSF2, RPS6KA2, STMN1, TNFSF10, GRB10, CCN2, MAP3K6, KIFAP3, CCN1, PDE8A, PRKACB, PDGFRB, MAP2K4, CSNK1G3, PRKAB2, MAGI3, PRKCE, OCRL, MOB3B, BCR, ZFYVE16, ERG, PRKD1, ATF6, RIN2, PLPP1, EPAS1, STK39, ITPR2, ARHGAP18, RASAL2, SAV1, INPP5B, RACGAP1, ABL2, PIP5K1A, CERT1, LYN, STARD13, STAC, RASSF8, ARHGAP28, RASSF9, OSGIN2,…	1252	1307	19453	1.31956	0.999961	0.143011	0.141424
GOTERM_BP_DIRECT	GO:0008285	negative regulation of cell proliferation	47	3.45843	0.00217317	PTPRU, BTG2, RARG, CDKN1B, CELF1, PPM1D, PTGS2, FGF2, THBS1, SAV1, GPER1, RPS6KA2, TP53INP1, TRIM24, CYP1B1, SH3BP4, UTP20, JAK2, KIFAP3, ARID2, KLF10, LYN, TGFB2, PBRM1, ZBTB16, ITGA1, INHBA, AXIN2, PROX1, SMAD6, SMARCA2, PTPN14, PML, IL1A, CNOT7, CDK6, APC, C18ORF54, NOX4, SPRY2, RAPGEF2, SPRY1, STRN, IRF6, EEF1E1, PLPP1, CD200	1252	462	19453	1.58066	0.999975	0.14684	0.14521
GOTERM_BP_DIRECT	GO:0045663	positive regulation of myoblast differentiation	10	0.735835	0.0023159	PBRM1, AKIRIN1, PHF10, HIF1AN, ARID2, MAPK14, SMARCA2, ARID1B, RBM24, MAP3K5	1252	46	19453	3.37773	0.999987	0.152255	0.150565
GOTERM_BP_DIRECT	GO:0006661	phosphatidylinositol biosynthetic process	10	0.735835	0.0023159	DGKE, SYNJ1, INPP5F, PLCG2, PIP5K1A, OCRL, MTMR4, PIK3C2A, FGF2, MTM1	1252	46	19453	3.37773	0.999987	0.152255	0.150565
GOTERM_BP_DIRECT	GO:0001501	skeletal system development	19	1.39809	0.00235612	JAG2, TGFB2, CHD7, NOG, TGFBR1, BMP6, TBX3, PAPSS1, GLI2, VCAN, RASSF2, COL1A2, MMP16, ANKH, COL5A2, CDH11, ALPL, FGFR3, FBN1	1252	134	19453	2.20308	0.99999	0.152834	0.151137
GOTERM_BP_DIRECT	GO:1905007	positive regulation of epithelial to mesenchymal transition involved in endocardial cushion formation	4	0.294334	0.00240476	ACVR1, TGFB2, TGFBR1, ENG	1252	5	19453	12.43	0.999992	0.153936	0.152228
GOTERM_BP_DIRECT	GO:0030512	negative regulation of transforming growth factor beta receptor signaling pathway	17	1.25092	0.0025662	ZNF451, USP15, HDAC2, SMURF1, ARID4A, LDLRAD4, LEMD3, MTMR4, SMAD6, SMAD7, SIN3A, PEG10, SPRY2, SPRY1, PPARG, INTS9, ENG	1252	114	19453	2.317	0.999996	0.162137	0.160337
GOTERM_BP_DIRECT	GO:2000650	negative regulation of sodium ion transmembrane transporter activity	5	0.367918	0.00261177	HECW2, PRKCE, NEDD4, STK39, NEDD4L	1252	10	19453	7.76877	0.999997	0.162901	0.161092
GOTERM_BP_DIRECT	GO:0010628	positive regulation of gene expression	51	3.75276	0.00283889	RARG, BMPR2, PID1, CELF1, FGF2, PPP3CA, HEY1, SOX17, GPER1, RPS6KA2, HEY2, TRIM24, ITGB8, CD36, CCN2, MED1, IFNGR1, NOG, TCF12, PAWR, DKK1, TGFBR1, IL1A, PPARG, PRKD1, CD46, TLR4, ENG, YAP1, PDGFB, MAPK9, TTC21B, TP53INP1, UBR5, PLCG2, SLC38A2, EGR1, RDX, FN1, INHBA, MAPK14, BMP6, MTOR, CDK6, FUBP1, ID2, ID1, MDM2, SPRY2, ERCC6, IL7R	1252	519	19453	1.52681	0.999999	0.174732	0.172792
GOTERM_BP_DIRECT	GO:0060173	limb development	9	0.662252	0.0029379	BMPR2, CHD7, NOG, MAP3K20, IRF6, DKK1, FERMT2, LNPK, RC3H2	1252	39	19453	3.58559	0.999999	0.174732	0.172792
GOTERM_BP_DIRECT	GO:0010634	positive regulation of epithelial cell migration	9	0.662252	0.0029379	EPB41L5, TGFB2, BMPR2, CAPN7, PRKCE, PLCG2, IRS2, CLASP1, CLASP2	1252	39	19453	3.58559	0.999999	0.174732	0.172792
GOTERM_BP_DIRECT	GO:0030509	BMP signaling pathway	15	1.10375	0.00294512	ACVR1, EGR1, TGFB2, USP15, BMPR2, SMURF1, NOG, SMAD9, SMAD6, BMP6, SMAD7, TMEM100, ABL1, PPARG, ENG	1252	95	19453	2.4533	0.999999	0.174732	0.172792
GOTERM_BP_DIRECT	GO:0060038	cardiac muscle cell proliferation	7	0.515085	0.00344636	TGFB2, FES, PRKAR1A, HEY2, ABL1, ARID2, SAV1	1252	24	19453	4.53178	1	0.202007	0.199764
GOTERM_BP_DIRECT	GO:0071333	cellular response to glucose stimulus	13	0.956586	0.0035794	ACE, IRS2, FOXO3, IGF1R, PPP3CA, PIK3CA, SIN3A, TRA2B, GPER1, NOX4, NPTX1, SLC12A6, PRKACB	1252	77	19453	2.62322	1	0.203537	0.201278
GOTERM_BP_DIRECT	GO:0043406	positive regulation of MAP kinase activity	13	0.956586	0.0035794	PDGFRB, EDN1, PDGFB, FGF2, THBS1, AKAP13, KITLG, PDGFD, PDGFC, NOX4, ADAM9, TLR4, EZH2	1252	77	19453	2.62322	1	0.203537	0.201278
GOTERM_BP_DIRECT	GO:0016055	Wnt signaling pathway	24	1.766	0.00359798	TLE4, DRAXIN, CSNK1G3, NXN, CSNK1A1, CHD8, KLHL12, AXIN2, ZBTB33, MCC, SOX17, APC, LEO1, DVL2, SPIN1, PLCG2, STRN, LRRFIP2, AMOTL2, TNIK, AMOTL1, GPC4, CDK14, FERMT2	1252	195	19453	1.91231	1	0.203537	0.201278
GOTERM_BP_DIRECT	GO:0042127	regulation of cell proliferation	22	1.61884	0.0042974	JAG2, PDGFRB, TGFB2, CDKN1B, PID1, BMPR2, JAG1, STAT1, STAT2, PLA2G4A, SAV1, NUAK1, FES, TRNP1, SPRY2, RAPGEF2, SGK3, SGK1, SOS1, BIRC2, EZH2, ENG	1252	175	19453	1.95329	1	0.237839	0.235199
GOTERM_BP_DIRECT	GO:0007507	heart development	26	1.91317	0.00430213	POPDC3, CDKN1B, CALCRL, PDGFB, HDAC9, GLI2, AKAP13, GYS1, SOX17, RPS6KA2, DVL2, PDLIM5, BVES, ACVR1, TGFB2, CXADR, FN1, TGFBR1, IL1A, COL3A1, ID2, ALPK3, TAB2, PPARG, EIF4G2, FBN1	1252	221	19453	1.82795	1	0.237839	0.235199
GOTERM_BP_DIRECT	GO:0072383	plus-end-directed vesicle transport along microtubule	4	0.294334	0.00457962	KIF3B, KIF5B, KIF13A, KIFAP3	1252	6	19453	10.3584	1	0.244672	0.241956
GOTERM_BP_DIRECT	GO:0001666	response to hypoxia	22	1.61884	0.00459235	EGR1, TGFB2, CDKN1B, ACE, ANGPT2, APAF1, EPAS1, SLC11A2, VEGFC, ARNT, ITPR2, PLOD2, WTIP, THBS1, PML, IL1A, CXCL12, TRPV4, RAD21, MAP3K7, BIRC2, ENG	1252	176	19453	1.94219	1	0.244672	0.241956
GOTERM_BP_DIRECT	GO:0044849	estrous cycle	6	0.441501	0.00461667	NCOA1, EGR1, CYP1B1, HAS2, ADNP, IGF1R	1252	18	19453	5.17918	1	0.244672	0.241956
GOTERM_BP_DIRECT	GO:0007254	JNK cascade	11	0.809419	0.00462688	MAP2K4, MAPK9, STRADB, MAP3K20, ERCC6, TRIB1, MAP3K7, TLR4, MAP4K3, PAFAH1B1, MAP3K5	1252	60	19453	2.84855	1	0.244672	0.241956
GOTERM_BP_DIRECT	GO:0003151	outflow tract morphogenesis	10	0.735835	0.00479584	FZD1, HEYL, NIPBL, BMPR2, SOX17, SOX18, HEY2, NOG, DVL2, TBX3	1252	51	19453	3.04658	1	0.248595	0.245836
GOTERM_BP_DIRECT	GO:0010629	negative regulation of gene expression	34	2.50184	0.00484813	RB1, YAP1, CELF1, PDGFB, FGF2, AFF2, PPP3CA, GPER1, HEY2, TP53INP1, ATOH8, ITGB8, CCN2, CD36, MAP3K7, TGFB2, EDN1, ACE, TIPARP, FBXW7, NOG, PAWR, DICER1, HEYL, CNOT7, PIK3CA, PRKAR1A, ID2, REL, PPARG, ADNP, CD46, ENG, PICALM	1252	319	19453	1.65604	1	0.248595	0.245836
GOTERM_BP_DIRECT	GO:0009749	response to glucose	12	0.883002	0.00485438	PCSK1, EGR1, EIF2B3, CDKN1B, ANGPT2, RMI1, COL6A3, IRS2, CCN2, RASAL2, GLUL, THBS1	1252	70	19453	2.66358	1	0.248595	0.245836
GOTERM_BP_DIRECT	GO:0043161	proteasome-mediated ubiquitin-dependent protein catabolic process	26	1.91317	0.00511677	VCP, PSMD14, CUL1, RHOBTB3, NEDD4L, DTX4, MTM1, RMND5A, HECTD3, TRIM2, TRIM3, TRIM45, SMURF1, CSNK1A1, FBXW7, WWP1, AXIN2, PML, ITCH, APC, HECW2, NEDD4, MDM2, SPOPL, TRIP12, BIRC2	1252	224	19453	1.80346	1	0.254717	0.25189
GOTERM_BP_DIRECT	GO:0045773	positive regulation of axon extension	8	0.588668	0.00519076	CDKL5, SMURF1, RUFY3, FN1, ADNP, EIF4G2, PAFAH1B1, NDEL1	1252	34	19453	3.65589	1	0.254717	0.25189
GOTERM_BP_DIRECT	GO:0034063	stress granule assembly	7	0.515085	0.00528043	DAZAP2, ATXN2, YTHDF3, CIRBP, G3BP2, BICD1, C9ORF72	1252	26	19453	4.18318	1	0.254717	0.25189
GOTERM_BP_DIRECT	GO:0043087	regulation of GTPase activity	14	1.03017	0.00535103	RABGAP1, RDX, CBLB, OCRL, RASAL2, MTOR, RASGRP3, FGD4, TRAPPC6B, RASA2, CHN1, BVES, DGKI, PAFAH1B1	1252	91	19453	2.39039	1	0.254717	0.25189
GOTERM_BP_DIRECT	GO:0051865	protein autoubiquitination	12	0.883002	0.00541869	ITCH, RNF115, NFX1, MDM2, TRIM68, LTN1, MARCHF7, CBL, RNF185, SH3RF1, MARCHF5, OBI1	1252	71	19453	2.62606	1	0.254717	0.25189
GOTERM_BP_DIRECT	GO:0048511	rhythmic process	13	0.956586	0.00544509	EGR1, USP7, NFYA, FBXW7, AHR, MTOR, MAPK9, SFPQ, TEF, SIN3A, PPARG, DNM1L, EZH2	1252	81	19453	2.49368	1	0.254717	0.25189
GOTERM_BP_DIRECT	GO:0007264	small GTPase mediated signal transduction	17	1.25092	0.00549331	DOCK9, RASGRF2, DOCK7, USO1, RHOBTB3, CHM, ARHGAP18, RHOBTB1, RASGRP3, BCR, ARHGAP32, ARHGAP31, RAPGEF2, CHML, SOS1, RIN2, SOS2	1252	123	19453	2.14746	1	0.254717	0.25189
GOTERM_BP_DIRECT	GO:0010976	positive regulation of neuron projection development	17	1.25092	0.00549331	FZD1, LYN, SCARB2, TMEM30A, CAMK1D, KIDINS220, TWF1, FES, DPYSL3, ENC1, ABL2, RAPGEF2, SHOC2, ADNP, PRKD1, ARSB, NCK1	1252	123	19453	2.14746	1	0.254717	0.25189
GOTERM_BP_DIRECT	GO:0032926	negative regulation of activin receptor signaling pathway	5	0.367918	0.00554985	ACVR1, SMURF1, LEMD3, SMAD6, SMAD7	1252	12	19453	6.47397	1	0.254717	0.25189
GOTERM_BP_DIRECT	GO:0003181	atrioventricular valve morphogenesis	5	0.367918	0.00554985	ACVR1, HEYL, TGFB2, MDM2, CCN1	1252	12	19453	6.47397	1	0.254717	0.25189
GOTERM_BP_DIRECT	GO:0001946	lymphangiogenesis	5	0.367918	0.00554985	BMPR2, SOX18, CLEC14A, PROX1, PTPN14	1252	12	19453	6.47397	1	0.254717	0.25189
GOTERM_BP_DIRECT	GO:0043434	response to peptide hormone	10	0.735835	0.00622851	PCSK1, BTG2, EIF2B3, CXCL12, CDKN1B, STAT1, STAT2, TRIM24, CCN2, GNAI1	1252	53	19453	2.93161	1	0.283194	0.28005
GOTERM_BP_DIRECT	GO:0006915	apoptotic process	57	4.19426	0.00629175	NCKAP1, RARG, CSRNP2, TNFAIP8, AHCYL1, ARL6IP1, JADE1, SLC40A1, AHR, NR3C1, MECOM, CASP6, PEG10, TNFSF10, DPF2, KIF1B, JAK2, RNF152, MAP3K7, MAP2K4, SEMA6A, PARP1, APAF1, UNC5B, MAGI3, PRKCE, PAWR, TGFBR1, IL1A, MADD, G2E3, PRKD1, SGK1, BIRC2, SHC4, PPP1R15A, CUL1, FOXO3, THBS1, SAV1, BCLAF1, ZMAT3, RAD21, TP53INP1, EPB41L3, DDIAS, ZBTB16, HIP1R, CARD6, MAPK14, PML, GULP1, AIMP1, ITCH, TCIM, STK1…	1252	619	19453	1.43076	1	0.28342	0.280274
GOTERM_BP_DIRECT	GO:2000819	regulation of nucleotide-excision repair	7	0.515085	0.00642624	PBRM1, PHF10, DPF2, KAT7, ARID2, SMARCA2, ARID1B	1252	27	19453	4.02825	1	0.286823	0.283639
GOTERM_BP_DIRECT	GO:0009410	response to xenobiotic stimulus	30	2.20751	0.00672694	PCSK1, HDAC2, ABCD3, CDKN1B, XPC, AHR, FOXO3, PTGS2, ADD3, THBS1, MYO6, ABL1, FZD1, LYN, SS18, USP47, TGFB2, ACE, CHUK, STAT1, VEGFC, INHBA, TERF1, ASS1, CREB1, APEX1, MDM2, PPARG, TOP1, ENG	1252	277	19453	1.68277	1	0.29519	0.291914
GOTERM_BP_DIRECT	GO:0046777	protein autophosphorylation	22	1.61884	0.00673507	LYN, PDGFRB, CDKL5, STK39, LMTK2, MTOR, IGF1R, UHMK1, FER, TAOK3, FES, STK17B, MAPKAPK2, MAP3K20, TRIM24, ABL1, TNIK, CDK12, PRKD1, JAK2, FGFR3, PRKACB	1252	182	19453	1.87816	1	0.29519	0.291914
GOTERM_BP_DIRECT	GO:0090090	negative regulation of canonical Wnt signaling pathway	21	1.54525	0.00695474	FZD1, TLE4, EGR1, DRAXIN, WWTR1, PTPRU, CSNK1A1, CHD8, NOG, JADE1, AXIN2, MCC, FOXO3, MLLT3, MAPK14, DKK1, LATS1, SOX17, APC, CDH2, SCYL2	1252	171	19453	1.90812	1	0.302097	0.298743
GOTERM_BP_DIRECT	GO:0002218	activation of innate immune response	8	0.588668	0.00720243	TOMM70, RBM14, SFPQ, IFI16, SIN3A, CASP6, GBP2, TLR4	1252	36	19453	3.45279	1	0.303762	0.30039
GOTERM_BP_DIRECT	GO:0070373	negative regulation of ERK1 and ERK2 cascade	13	0.956586	0.00729565	LYN, SEMA6A, RANBP9, SYNJ2BP, RPS6KA6, GPER1, ABL1, TIMP3, SPRY2, SIRPA, SPRY1, TLR4, EIF3A	1252	84	19453	2.40462	1	0.303762	0.30039
GOTERM_BP_DIRECT	GO:0071230	cellular response to amino acid stimulus	11	0.809419	0.00737487	COL3A1, COL1A2, PDGFD, PDGFC, COL5A2, SH3BP4, ATP7A, CPEB2, HNRNPAB, MTOR, ASS1	1252	64	19453	2.67051	1	0.303762	0.30039
GOTERM_BP_DIRECT	GO:0071548	response to dexamethasone	6	0.441501	0.00750498	EDN1, ACE, PIK3CA, PAPPA, CYP1B1, FOXO3	1252	20	19453	4.66126	1	0.303762	0.30039
GOTERM_BP_DIRECT	GO:2000573	positive regulation of DNA biosynthetic process	6	0.441501	0.00750498	PDGFRB, HGF, PDGFB, CYP1B1, NOX4, FGF2	1252	20	19453	4.66126	1	0.303762	0.30039
GOTERM_BP_DIRECT	GO:0003184	pulmonary valve morphogenesis	6	0.441501	0.00750498	HEYL, TGFB2, JAG1, HEY1, HEY2, SMAD6	1252	20	19453	4.66126	1	0.303762	0.30039
GOTERM_BP_DIRECT	GO:0061049	cell growth involved in cardiac muscle cell development	5	0.367918	0.00761283	MAP2K4, AKAP13, MEIS1, SORBS2, PDLIM5	1252	13	19453	5.97598	1	0.303762	0.30039
GOTERM_BP_DIRECT	GO:0060449	bud elongation involved in lung branching	4	0.294334	0.00763255	YAP1, RDH10, SPRY2, SPRY1	1252	7	19453	8.87859	1	0.303762	0.30039
GOTERM_BP_DIRECT	GO:0034087	establishment of mitotic sister chromatid cohesion	4	0.294334	0.00763255	STAG1, NIPBL, STAG2, RAD21	1252	7	19453	8.87859	1	0.303762	0.30039
GOTERM_BP_DIRECT	GO:0034616	response to laminar fluid shear stress	4	0.294334	0.00763255	ACE, ADAM9, SMAD6, SMAD7	1252	7	19453	8.87859	1	0.303762	0.30039
GOTERM_BP_DIRECT	GO:0045732	positive regulation of protein catabolic process	14	1.03017	0.00769298	VCP, CDKN1B, SMURF1, TIPARP, RDX, WWP1, NEDD4L, CBLB, ITCH, SOX17, APC, HECW2, NEDD4, CREBRF	1252	95	19453	2.28974	1	0.303762	0.30039
GOTERM_BP_DIRECT	GO:0046329	negative regulation of JNK cascade	7	0.515085	0.00774234	ITCH, NCOR1, TAOK3, MECOM, SIRPA, ZMYND11, PAFAH1B1	1252	28	19453	3.88438	1	0.303762	0.30039
GOTERM_BP_DIRECT	GO:0048812	neuron projection morphogenesis	11	0.809419	0.00822665	NCKAP1, TRIO, TAOK3, EPB41L3, ITGA1, TNIK, DICER1, ATP7A, SGK1, ATP9A, MAP4K4	1252	65	19453	2.62943	1	0.320181	0.316627
GOTERM_BP_DIRECT	GO:0008360	regulation of cell shape	19	1.39809	0.00835922	TPM1, RDX, RHOBTB3, FN1, ARHGAP18, PRPF40A, RHOBTB1, EPS8, MKLN1, FAM171A1, FGD4, PALMD, FES, EPB41L3, PHIP, BVES, MYH10, FERMT2, WASF3	1252	151	19453	1.95505	1	0.322759	0.319176
GOTERM_BP_DIRECT	GO:0001932	regulation of protein phosphorylation	10	0.735835	0.0089676	LYN, FER, PRKAR1A, PRKAR2B, STAT2, FN1, PHIP, FNIP2, PML, EZH2	1252	56	19453	2.77456	1	0.343523	0.33971
GOTERM_BP_DIRECT	GO:0042060	wound healing	14	1.03017	0.00992912	PDGFRB, DSP, YAP1, TGFB2, TPM1, NOG, FN1, FGF2, TGFBR1, DCBLD2, PPP3CA, COL3A1, ENG, MAP3K5	1252	98	19453	2.21965	1	0.377384	0.373195
GOTERM_BP_DIRECT	GO:0060411	cardiac septum morphogenesis	5	0.367918	0.0101227	JAG1, HEY1, CHD7, HEY2, MDM2	1252	14	19453	5.54912	1	0.378822	0.374617
GOTERM_BP_DIRECT	GO:0070102	interleukin-6-mediated signaling pathway	5	0.367918	0.0101227	YAP1, FER, IL6ST, JAK2, JAK1	1252	14	19453	5.54912	1	0.378822	0.374617
GOTERM_BP_DIRECT	GO:0008284	positive regulation of cell proliferation	50	3.67918	0.011175	RARG, CDKN1B, CDCA7L, IRS2, FGF2, IGF1R, ESM1, GPER1, ITGAV, CCN2, IL13RA1, PDGFRB, SS18, EDN1, CNOT6L, PROX1, TGFBR1, GAREM1, PHIP, IL6ST, HBEGF, SHC4, HDAC2, PDGFB, THBS1, EFNB2, PDGFD, PDGFC, MARCHF7, HAS2, S1PR3, SUZ12, LYN, WWTR1, TGFB2, FN1, VEGFC, SMARCA2, BMP6, TBX3, KITLG, FER, MEIS1, CNOT7, MDM2, CDK13, IL7R, CNOT8, FGFR3, EZH2	1252	545	19453	1.42546	1	0.414426	0.409826
GOTERM_BP_DIRECT	GO:0018108	peptidyl-tyrosine phosphorylation	10	0.735835	0.0112444	LYN, PDGFRB, FER, EFEMP1, FES, PDGFB, ABL1, ABL2, JAK2, FGFR3	1252	58	19453	2.67889	1	0.414426	0.409826
GOTERM_BP_DIRECT	GO:0000289	nuclear-transcribed mRNA poly(A) tail shortening	6	0.441501	0.0114567	ZFP36, TUT7, CNOT7, CNOT6L, CNOT8, CNOT9	1252	22	19453	4.23751	1	0.415946	0.411329
GOTERM_BP_DIRECT	GO:0045948	positive regulation of translational initiation	6	0.441501	0.0114567	KHDRBS1, YTHDF3, HABP4, DHX29, MTOR, UHMK1	1252	22	19453	4.23751	1	0.415946	0.411329
GOTERM_BP_DIRECT	GO:0051056	regulation of small GTPase mediated signal transduction	16	1.17734	0.0116433	STARD13, TRIO, RASGRF2, ARHGAP18, ARHGAP28, SIPA1L2, BCR, PREX2, FGD4, PREX1, AKAP13, ARHGAP32, ARHGAP31, RACGAP1, CHN1, SPATA13	1252	122	19453	2.03771	1	0.417972	0.413333
GOTERM_BP_DIRECT	GO:0007420	brain development	28	2.06034	0.0116843	C2CD3, CHD8, IRS2, AFF2, ACAT1, RGS4, PPP3CA, NIPBL, PPP3CC, CDH2, BAG3, SCYL2, CLASP1, GIT2, MED1, ACE, PBX3, ATP2B1, PROX1, EML1, SHROOM4, BCR, UFM1, MEIS1, SYNJ1, CCNG1, ID1, ADGRL2	1252	264	19453	1.64792	1	0.417972	0.413333
GOTERM_BP_DIRECT	GO:0034097	response to cytokine	9	0.662252	0.0122176	COL3A1, SYNJ1, STAT1, MAPKAPK2, REL, TIMP3, IL6ST, SELE, PML	1252	49	19453	2.85383	1	0.433859	0.429043
GOTERM_BP_DIRECT	GO:0070301	cellular response to hydrogen peroxide	11	0.809419	0.0124091	TOP2B, EDN1, HDAC2, PDGFD, APEX1, MDM2, ABL1, SIRPA, CYP1B1, EZH2, MAP3K5	1252	69	19453	2.477	1	0.437466	0.43261
GOTERM_BP_DIRECT	GO:0045597	positive regulation of cell differentiation	10	0.735835	0.012533	SLC6A6, PBRM1, SOX17, PHF10, CCN2, ARID2, CCN1, JAK2, SMARCA2, ARID1B	1252	59	19453	2.63348	1	0.438654	0.433785
GOTERM_BP_DIRECT	GO:0060389	pathway-restricted SMAD protein phosphorylation	5	0.367918	0.0131121	ACVR1, TGFB2, USP15, TGFBR1, SMAD7	1252	15	19453	5.17918	1	0.455646	0.450588
GOTERM_BP_DIRECT	GO:0070374	positive regulation of ERK1 and ERK2 cascade	25	1.83959	0.013283	NRP1, PDGFB, FGF2, DSTYK, GPER1, PDGFD, PDGFC, ABL1, TNFAIP8L3, CCN2, CD36, PDE8A, PDGFRB, FBXW7, INHBA, MTURN, IL1A, GAREM1, TRPV4, NOX4, SPRY2, RAPGEF2, FGFR3, TLR4, FERMT2	1252	230	19453	1.68886	1	0.458311	0.453224
GOTERM_BP_DIRECT	GO:0071560	cellular response to transforming growth factor beta stimulus	11	0.809419	0.0136682	EPB41L5, EDN1, HDAC2, APAF1, PDGFD, ABL1, NR3C1, TGFBR1, FBN1, IGF1R, SMAD7	1252	70	19453	2.44161	1	0.460956	0.455839
GOTERM_BP_DIRECT	GO:0051016	barbed-end actin filament capping	6	0.441501	0.0138804	EPS8, RDX, CAPZA2, TWF1, ADD3, NCK1	1252	23	19453	4.05327	1	0.460956	0.455839
GOTERM_BP_DIRECT	GO:0014911	positive regulation of smooth muscle cell migration	6	0.441501	0.0138804	PDGFRB, NRP1, PDGFB, CYP1B1, HAS2, TLR4	1252	23	19453	4.05327	1	0.460956	0.455839
GOTERM_BP_DIRECT	GO:0048814	regulation of dendrite morphogenesis	6	0.441501	0.0138804	RAP2A, HECW2, NEDD4, NEDD4L, TNIK, LZTS1	1252	23	19453	4.05327	1	0.460956	0.455839
GOTERM_BP_DIRECT	GO:0031532	actin cytoskeleton reorganization	10	0.735835	0.0139282	EPS8, MKLN1, NRP1, FER, RAP2A, CXADR, TRPV4, PIP5K1A, TNIK, THSD7A	1252	60	19453	2.58959	1	0.460956	0.455839
GOTERM_BP_DIRECT	GO:0030155	regulation of cell adhesion	10	0.735835	0.0139282	JAG2, NUAK1, PPP1R12A, EMCN, FES, ABL1, ABL2, PKP4, PML, ENG	1252	60	19453	2.58959	1	0.460956	0.455839
GOTERM_BP_DIRECT	GO:0007405	neuroblast proliferation	8	0.588668	0.0146852	BTG2, RACGAP1, HHIP, PROX1, KIFAP3, FGF2, EML1, PAFAH1B1	1252	41	19453	3.03172	1	0.480685	0.475349
GOTERM_BP_DIRECT	GO:0046718	viral entry into host cell	14	1.03017	0.0147467	SCARB2, NRP1, CXADR, SLC20A2, WWP1, NUP153, SLC1A5, EFNB2, ITCH, ITGAV, CD46, KPNA3, CD55, XPR1	1252	103	19453	2.1119	1	0.480685	0.475349
GOTERM_BP_DIRECT	GO:0043552	positive regulation of phosphatidylinositol 3-kinase activity	7	0.515085	0.0149673	LYN, PDGFRB, PDGFB, TNFAIP8L3, PRKD1, FGFR3, FGF2	1252	32	19453	3.39884	1	0.480685	0.475349
GOTERM_BP_DIRECT	GO:0030514	negative regulation of BMP signaling pathway	11	0.809419	0.0150206	FZD1, SMURF1, NOG, CRIM1, ABL1, PPARG, LEMD3, SMAD6, DKK1, TRIM33, SMAD7	1252	71	19453	2.40722	1	0.480685	0.475349
GOTERM_BP_DIRECT	GO:0065003	macromolecular complex assembly	18	1.3245	0.0153203	YAP1, WDR19, RANBP9, PML, AFG3L2, APC, PARD3, CAPZA2, MDM2, GEMIN5, KIFAP3, WASF1, DNM1L, ADGRL4, LARGE1, KPNA3, WASF3, PICALM	1252	149	19453	1.87702	1	0.480685	0.475349
GOTERM_BP_DIRECT	GO:0030308	negative regulation of cell growth	16	1.17734	0.0153552	RB1, TGFB2, CDKN1B, BMPR2, NAIF1, JADE1, INHBA, OSGIN2, ADIPOR1, SMARCA2, PML, DCBLD2, SOX17, CAPRIN2, SH3BP4, PPARG	1252	126	19453	1.97302	1	0.480685	0.475349
GOTERM_BP_DIRECT	GO:0031175	neuron projection development	16	1.17734	0.0153552	LYN, RB1, BTG2, RYK, DOCK7, CAMSAP1, CAMSAP2, UHMK1, GPRIN3, BLOC1S5, HERC1, NEDD4, STMN1, RAPGEF2, ERCC6, FRYL	1252	126	19453	1.97302	1	0.480685	0.475349
GOTERM_BP_DIRECT	GO:0010468	regulation of gene expression	28	2.06034	0.0153727	SHC4, ZNF451, CHD7, CHD6, AHR, AFF4, AFF2, NPAT, FUT8, NIPBL, PCBP4, ZNF507, TRIM68, SIRPA, DNM1L, ATP7A, TRIM22, ZNF462, PROX1, HNRNPAB, TGFBR1, CDK6, FUBP1, ZUP1, MDM2, ADNP, ANKRA2, CGGBP1	1252	270	19453	1.6113	1	0.480685	0.475349
GOTERM_BP_DIRECT	GO:0007173	epidermal growth factor receptor signaling pathway	9	0.662252	0.0154135	EFEMP1, GAREM1, PIK3CA, ABL1, ERBIN, CBL, PIK3C2A, SOS1, HBEGF	1252	51	19453	2.74192	1	0.480685	0.475349
GOTERM_BP_DIRECT	GO:0032516	positive regulation of phosphoprotein phosphatase activity	5	0.367918	0.0166092	PDGFRB, PPP1R15A, ITGA1, JAK2, MTOR	1252	16	19453	4.85548	1	0.493209	0.487734
GOTERM_BP_DIRECT	GO:0003208	cardiac ventricle morphogenesis	4	0.294334	0.0166231	HEYL, HEY1, HEY2, ENG	1252	9	19453	6.90557	1	0.493209	0.487734
GOTERM_BP_DIRECT	GO:0051128	regulation of cellular component organization	4	0.294334	0.0166231	COL5A1, STK38L, CLASP1, CLASP2	1252	9	19453	6.90557	1	0.493209	0.487734
GOTERM_BP_DIRECT	GO:0035357	peroxisome proliferator activated receptor signaling pathway	4	0.294334	0.0166231	NCOA1, NCOA2, MED1, PPARG	1252	9	19453	6.90557	1	0.493209	0.487734
GOTERM_BP_DIRECT	GO:0006198	cAMP catabolic process	4	0.294334	0.0166231	PDE10A, PDE4D, PDE4B, PDE8A	1252	9	19453	6.90557	1	0.493209	0.487734
GOTERM_BP_DIRECT	GO:0003183	mitral valve morphogenesis	4	0.294334	0.0166231	ACVR1, BMPR2, AXIN2, SMAD6	1252	9	19453	6.90557	1	0.493209	0.487734
GOTERM_BP_DIRECT	GO:0097150	neuronal stem cell population maintenance	6	0.441501	0.0166262	SS18, JAG1, CDH2, PROX1, FOXO3, MCPH1	1252	24	19453	3.88438	1	0.493209	0.487734
GOTERM_BP_DIRECT	GO:0007031	peroxisome organization	6	0.441501	0.0166262	PEX19, ABCD3, LONP2, PEX2, PEX1, ABCD1	1252	24	19453	3.88438	1	0.493209	0.487734
GOTERM_BP_DIRECT	GO:0006869	lipid transport	13	0.956586	0.0171947	OSBPL8, ABCA6, VPS13D, PCTP, OSBPL11, PLEKHA8, GULP1, APOL4, CD36, OSBPL1A, CERT1, PDZD8, APOL2	1252	94	19453	2.14881	1	0.501572	0.496005
GOTERM_BP_DIRECT	GO:0007265	Ras protein signal transduction	13	0.956586	0.0171947	RB1, RASGRF2, RRAS2, USP28, FGF2, RASGRP3, KITLG, G3BP2, RAPGEF2, SHOC2, PRKD1, SOS1, SOS2	1252	94	19453	2.14881	1	0.501572	0.496005
GOTERM_BP_DIRECT	GO:0043065	positive regulation of apoptotic process	33	2.42826	0.0172174	TNFAIP8, RARG, FOXO3, PTGS2, SAV1, BCLAF1, RASSF2, CASP6, GPER1, RPS6KA2, TP53INP1, MAP3K20, ABL1, TNFSF10, CYP1B1, DNM1L, CCN1, MAP3K5, NCOA1, PDGFRB, CAMK1D, ACE, APAF1, ZBTB16, HIP1R, PAWR, TGFBR1, LATS1, APC, STK17B, PPARG, EEF1E1, ATF6	1252	336	19453	1.52601	1	0.501572	0.496005
GOTERM_BP_DIRECT	GO:0006897	endocytosis	22	1.61884	0.0175037	CSNK1G3, USP33, HIP1R, STON1, PIK3C2A, FNBP1L, C9ORF72, RHOBTB1, MIB1, AP3M2, EEA1, EHD3, HEATR5A, HEATR5B, MYO6, ABL1, SH3BP4, DNM1L, STEAP2, RIN2, ATP9A, PICALM	1252	199	19453	1.71772	1	0.504456	0.498857
GOTERM_BP_DIRECT	GO:0001649	osteoblast differentiation	16	1.17734	0.0175238	WWTR1, BMPR2, NOG, RRAS2, HNRNPU, DNAJC13, AXIN2, MAPK14, FGF2, BMP6, GLI2, VCAN, ALPL, CCN1, RBMX, ASF1A	1252	128	19453	1.94219	1	0.504456	0.498857
GOTERM_BP_DIRECT	GO:0071356	cellular response to tumor necrosis factor	17	1.25092	0.0180152	EDN1, PID1, CHUK, ERBIN, NR1D1, MAPK14, THBS1, ASS1, ZFP36, FABP4, GPER1, CYP1B1, HAS2, CD58, GBP2, MAP3K7, MAP3K5	1252	140	19453	1.8867	1	0.515552	0.509829
GOTERM_BP_DIRECT	GO:0030154	cell differentiation	62	4.56218	0.0181283	RB1, PTPRU, RARG, CLIC4, THRB, CPNE5, FGF2, CSRP2, SOX17, MECOM, SOX18, GPER1, PEG10, THSD7A, CCN2, JAK2, JAK1, NDEL1, ANKRD49, SEMA6A, APAF1, SFMBT1, NOG, TCF12, ARNT, ZHX1, ELF1, KIF2A, RUFY3, RAPGEF2, PPARG, ERG, PRKD1, RBM24, PAFAH1B1, NXN, NEDD4L, UGCG, CAND1, ATOH8, MAP3K20, ZNF423, JAG2, LYN, ANGPT2, SMURF1, EYA3, SMAD9, NR1D2, INHBA, NR1D1, SMAD6, KAZALD1, ARHGAP24, SMAD7, FER, FES, ID2, …	1252	723	19453	1.3324	1	0.515755	0.51003
GOTERM_BP_DIRECT	GO:0007281	germ cell development	8	0.588668	0.0188411	ACVR1, FER, ANGPT2, MSH2, CELF1, MTOR, GMCL1, PAFAH1B1	1252	43	19453	2.89071	1	0.532917	0.527002
GOTERM_BP_DIRECT	GO:1902895	positive regulation of pri-miRNA transcription from RNA polymerase II promoter	9	0.662252	0.0191744	EGR1, TGFB2, ATOH8, PDGFB, PPARG, FOXO3, SMAD6, NR3C1, FGF2	1252	53	19453	2.63845	1	0.539212	0.533227
GOTERM_BP_DIRECT	GO:0072659	protein localization to plasma membrane	19	1.39809	0.0195775	RAB3B, SMURF1, RDX, ZDHHC23, EFR3B, ZDHHC3, RAP2A, EHD3, EFR3A, CDH2, RAB15, EPB41L3, PIP5K1A, RAPGEF2, TNIK, FGF13, LARGE1, PALS1, CLASP2	1252	165	19453	1.78917	1	0.544819	0.538772
GOTERM_BP_DIRECT	GO:0031954	positive regulation of protein autophosphorylation	6	0.441501	0.0197098	RAP2A, RASSF2, PDGFD, PDGFC, PDGFB, VEGFC	1252	25	19453	3.72901	1	0.544819	0.538772
GOTERM_BP_DIRECT	GO:0070316	regulation of G0 to G1 transition	6	0.441501	0.0197098	PBRM1, PHF10, DPF2, ARID2, SMARCA2, ARID1B	1252	25	19453	3.72901	1	0.544819	0.538772
GOTERM_BP_DIRECT	GO:0050731	positive regulation of peptidyl-tyrosine phosphorylation	13	0.956586	0.0200227	ACVR1, NRP1, HGF, PDGFB, MTOR, BMP6, KITLG, PLCG2, ABL1, ADNP, CD36, JAK2, HBEGF	1252	96	19453	2.10404	1	0.54758	0.541502
GOTERM_BP_DIRECT	GO:0050804	modulation of synaptic transmission	12	0.883002	0.0200348	BCR, MAPK9, SLC6A6, PPP3CA, DGKE, CDKL5, PRKAR2B, CDH11, LRRC4, JAK2, PRKACB, PAFAH1B1	1252	85	19453	2.19354	1	0.54758	0.541502
GOTERM_BP_DIRECT	GO:0046328	regulation of JNK cascade	5	0.367918	0.0206371	RAP2A, MDFIC, MAGI3, MAP4K4, IGF1R	1252	17	19453	4.56986	1	0.557776	0.551585
GOTERM_BP_DIRECT	GO:0015918	sterol transport	5	0.367918	0.0206371	OSBPL8, OSBPL6, OSBPL3, OSBPL11, OSBPL1A	1252	17	19453	4.56986	1	0.557776	0.551585
GOTERM_BP_DIRECT	GO:0030501	positive regulation of bone mineralization	8	0.588668	0.0212005	ACVR1, BMPR2, SLC20A2, TENT5A, ADRB2, ATP2B1, CCN1, BMP6	1252	44	19453	2.82501	1	0.568875	0.56256
GOTERM_BP_DIRECT	GO:2000045	regulation of G1/S transition of mitotic cell cycle	9	0.662252	0.0212816	PBRM1, CDKN1B, PHF10, ID2, ECD, DPF2, ARID2, SMARCA2, ARID1B	1252	54	19453	2.58959	1	0.568875	0.56256
GOTERM_BP_DIRECT	GO:0070613	regulation of protein processing	4	0.294334	0.022628	INPP5B, RPS6KA2, LDLRAD3, PRKACB	1252	10	19453	6.21502	1	0.581839	0.57538
GOTERM_BP_DIRECT	GO:0061626	pharyngeal arch artery morphogenesis	4	0.294334	0.022628	TGFB2, EDN1, BMPR2, NOG	1252	10	19453	6.21502	1	0.581839	0.57538
GOTERM_BP_DIRECT	GO:0007252	I-kappaB phosphorylation	4	0.294334	0.022628	CHUK, ERC1, MAP3K7, TLR4	1252	10	19453	6.21502	1	0.581839	0.57538
GOTERM_BP_DIRECT	GO:0060842	arterial endothelial cell differentiation	3	0.220751	0.0227234	TMEM100, HEY1, HEY2	1252	4	19453	11.6532	1	0.581839	0.57538
GOTERM_BP_DIRECT	GO:0045986	negative regulation of smooth muscle contraction	3	0.220751	0.0227234	CALCRL, ADRB2, PTGS2	1252	4	19453	11.6532	1	0.581839	0.57538
GOTERM_BP_DIRECT	GO:0060214	endocardium formation	3	0.220751	0.0227234	SOX17, SOX18, PROX1	1252	4	19453	11.6532	1	0.581839	0.57538
GOTERM_BP_DIRECT	GO:0015917	aminophospholipid transport	3	0.220751	0.0227234	SCARB2, TMEM30A, ATP11B	1252	4	19453	11.6532	1	0.581839	0.57538
GOTERM_BP_DIRECT	GO:0048592	eye morphogenesis	3	0.220751	0.0227234	NIPBL, COL5A1, COL5A2	1252	4	19453	11.6532	1	0.581839	0.57538
GOTERM_BP_DIRECT	GO:0007062	sister chromatid cohesion	6	0.441501	0.0231454	STAG1, RAD51C, STAG2, FBXW7, RAD21, MCMBP	1252	26	19453	3.58559	1	0.58954	0.582996
GOTERM_BP_DIRECT	GO:0006470	protein dephosphorylation	15	1.10375	0.0234597	PTPRU, PPP1R12A, PPTC7, PPP2R2A, PPM1D, MTMR4, PTPN13, PTPN14, MTM1, PDP1, PPP3CA, PTPRB, PPP3CC, CTDSP2, PTPN9	1252	121	19453	1.92614	1	0.59051	0.583955
GOTERM_BP_DIRECT	GO:0006612	protein targeting to membrane	9	0.662252	0.0235476	ATG3, ZDHHC20, PARD3, ZDHHC23, CHM, VPS37A, LARGE1, GOLGA7, ZDHHC3	1252	55	19453	2.54251	1	0.59051	0.583955
GOTERM_BP_DIRECT	GO:0030282	bone mineralization	9	0.662252	0.0235476	KLF10, COL1A2, ANKH, TUFT1, ALPL, AXIN2, PTGS2, FGFR3, ZBTB40	1252	55	19453	2.54251	1	0.59051	0.583955
GOTERM_BP_DIRECT	GO:0009755	hormone-mediated signaling pathway	8	0.588668	0.0237574	LATS1, KDM3A, RARG, THRB, NR1D2, PPARG, NR1D1, ADIPOR1	1252	45	19453	2.76223	1	0.592716	0.586137
GOTERM_BP_DIRECT	GO:0051642	centrosome localization	5	0.367918	0.0252144	RANBP2, NIN, KIF5B, SYNE2, NDEL1	1252	18	19453	4.31598	1	0.616423	0.609581
GOTERM_BP_DIRECT	GO:0045638	negative regulation of myeloid cell differentiation	5	0.367918	0.0252144	MEIS1, CDK6, ZBTB16, LEO1, HMGB3	1252	18	19453	4.31598	1	0.616423	0.609581
GOTERM_BP_DIRECT	GO:0008631	intrinsic apoptotic signaling pathway in response to oxidative stress	5	0.367918	0.0252144	GSKIP, CYP1B1, JAK2, PML, MAP3K5	1252	18	19453	4.31598	1	0.616423	0.609581
GOTERM_BP_DIRECT	GO:1904385	cellular response to angiotensin	5	0.367918	0.0252144	PRKD1, INHBA, ARID1B, MAP3K7, IGF1R	1252	18	19453	4.31598	1	0.616423	0.609581
GOTERM_BP_DIRECT	GO:0003180	aortic valve morphogenesis	7	0.515085	0.0258927	RB1, HEYL, JAG1, HEY1, HEY2, AXIN2, SMAD6	1252	36	19453	3.02119	1	0.6212	0.614304
GOTERM_BP_DIRECT	GO:0001707	mesoderm formation	7	0.515085	0.0258927	ACVR1, BMPR2, PRKAR1A, TXNRD1, NOG, DKK1, PRKACB	1252	36	19453	3.02119	1	0.6212	0.614304
GOTERM_BP_DIRECT	GO:0043542	endothelial cell migration	7	0.515085	0.0258927	NRP1, STARD13, ZEB2, PIK3CA, ABL1, CYP1B1, TGFBR1	1252	36	19453	3.02119	1	0.6212	0.614304
GOTERM_BP_DIRECT	GO:0007229	integrin-mediated signaling pathway	14	1.03017	0.0259206	NRP1, ITGA1, ERBIN, FN1, NEDD9, COL3A1, FUT8, ABL1, ITGB8, ADAM9, ITGAV, CCN2, PRKD1, FERMT2	1252	111	19453	1.95969	1	0.6212	0.614304
GOTERM_BP_DIRECT	GO:0045742	positive regulation of epidermal growth factor receptor signaling pathway	6	0.441501	0.0269452	GPER1, HIP1R, SPRY2, CBL, SOS1, CNOT9	1252	27	19453	3.45279	1	0.642589	0.635457
GOTERM_BP_DIRECT	GO:0071260	cellular response to mechanical stimulus	11	0.809419	0.0274185	MAP2K4, MAP3K1, BAG3, HABP4, PTGS2, FGF2, SLC38A2, TLR4, BMP6, ENG, IGF1R	1252	78	19453	2.19119	1	0.647529	0.640342
GOTERM_BP_DIRECT	GO:0001938	positive regulation of endothelial cell proliferation	11	0.809419	0.0274185	NRP1, CXCL12, BMPR2, PDGFB, VEGFC, ARNT, PRKD1, PROX1, FGF2, TGFBR1, BMP6	1252	78	19453	2.19119	1	0.647529	0.640342
GOTERM_BP_DIRECT	GO:0008584	male gonad development	14	1.03017	0.0276642	PDGFRB, NCOA1, TGFB2, ACE, NCOA4, RHOBTB3, ARID5B, INHBA, CBL, TGFBR1, KITLG, MSH2, TNFSF10, CYP1B1	1252	112	19453	1.94219	1	0.650176	0.642959
GOTERM_BP_DIRECT	GO:0045600	positive regulation of fat cell differentiation	9	0.662252	0.0285767	CCDC71L, ZFP36, CREB1, ID2, ZBTB16, PPARG, WDFY2, AXIN2, SAV1	1252	57	19453	2.4533	1	0.664786	0.657407
GOTERM_BP_DIRECT	GO:0034260	negative regulation of GTPase activity	7	0.515085	0.0292783	ARFGEF1, LRCH1, RDX, SPRY2, SH3BP4, SPRY1, CPEB2	1252	37	19453	2.93953	1	0.664786	0.657407
GOTERM_BP_DIRECT	GO:0051017	actin filament bundle assembly	7	0.515085	0.0292783	EPS8, DPYSL3, PAWR, NEDD9, PLS3, NCK1, LIMD2	1252	37	19453	2.93953	1	0.664786	0.657407
GOTERM_BP_DIRECT	GO:0030100	regulation of endocytosis	7	0.515085	0.0292783	ZFYVE16, HIP1R, ABL1, STON1, ABL2, SYNJ2BP, PICALM	1252	37	19453	2.93953	1	0.664786	0.657407
GOTERM_BP_DIRECT	GO:0006275	regulation of DNA replication	8	0.588668	0.0294903	USP37, ZBTB38, SMARCA5, JADE1, KAT7, ACTR8, BAZ1A, OBI1	1252	47	19453	2.64469	1	0.664786	0.657407
GOTERM_BP_DIRECT	GO:1902459	positive regulation of stem cell population maintenance	8	0.588668	0.0294903	YAP1, SS18, HDAC2, PHF10, SIN3A, DPF2, ARID4A, SMARCA2	1252	47	19453	2.64469	1	0.664786	0.657407
GOTERM_BP_DIRECT	GO:0003007	heart morphogenesis	8	0.588668	0.0294903	TGFB2, NIPBL, COL5A1, CHD7, FAT4, ARID2, CERT1, MTOR	1252	47	19453	2.64469	1	0.664786	0.657407
GOTERM_BP_DIRECT	GO:0010595	positive regulation of endothelial cell migration	10	0.735835	0.0294971	NRP1, EDN1, BMPR2, ATOH8, ABL1, PRKD1, PROX1, THBS1, RIN2, FGF2	1252	68	19453	2.28493	1	0.664786	0.657407
GOTERM_BP_DIRECT	GO:0032680	regulation of tumor necrosis factor production	4	0.294334	0.0296523	ZFP36, MAPKAPK2, SIRPA, UBE2J1	1252	11	19453	5.65001	1	0.664786	0.657407
GOTERM_BP_DIRECT	GO:1904044	response to aldosterone	4	0.294334	0.0296523	PARP1, STK39, INHBA, SH3RF1	1252	11	19453	5.65001	1	0.664786	0.657407
GOTERM_BP_DIRECT	GO:0061178	regulation of insulin secretion involved in cellular response to glucose stimulus	5	0.367918	0.0303547	STXBP4, PRKCE, NR1D1, HMGN3, SLC9B2	1252	19	19453	4.08883	1	0.671253	0.663803
GOTERM_BP_DIRECT	GO:0010761	fibroblast migration	5	0.367918	0.0303547	FUT8, ZFAND5, PIP5K1A, ARID5B, PML	1252	19	19453	4.08883	1	0.671253	0.663803
GOTERM_BP_DIRECT	GO:1903428	positive regulation of reactive oxygen species biosynthetic process	5	0.367918	0.0303547	PLCG2, CD36, FOXO3, CLCN3, TLR4	1252	19	19453	4.08883	1	0.671253	0.663803
GOTERM_BP_DIRECT	GO:2000779	regulation of double-strand break repair	6	0.441501	0.0311197	MBTD1, UBR5, TRIP12, EPC2, BRD8, PML	1252	28	19453	3.32947	1	0.67588	0.668378
GOTERM_BP_DIRECT	GO:0043200	response to amino acid	6	0.441501	0.0311197	LYN, EDN1, CDKN1B, CHUK, CCN2, MTOR	1252	28	19453	3.32947	1	0.67588	0.668378
GOTERM_BP_DIRECT	GO:0048565	digestive tract development	6	0.441501	0.0311197	RB1, COL3A1, NIPBL, CHD8, PDGFC, FAT4	1252	28	19453	3.32947	1	0.67588	0.668378
GOTERM_BP_DIRECT	GO:0072583	clathrin-dependent endocytosis	6	0.441501	0.0311197	INPP5F, DNAJC6, STON1, FNBP1L, PICALM, SLC9B2	1252	28	19453	3.32947	1	0.67588	0.668378
GOTERM_BP_DIRECT	GO:0000082	G1/S transition of mitotic cell cycle	10	0.735835	0.0320604	LATS1, KHDRBS1, PPP3CA, USP37, CDKN1B, CDK6, CUL5, CUL1, POLE, EZH2	1252	69	19453	2.25182	1	0.693216	0.685522
GOTERM_BP_DIRECT	GO:0038095	Fc-epsilon receptor signaling pathway	8	0.588668	0.0326785	LYN, MAP2K4, MAPK9, FER, MAP3K1, PLCG2, SOS1, MAP3K7	1252	48	19453	2.58959	1	0.703456	0.695648
GOTERM_BP_DIRECT	GO:0010942	positive regulation of cell death	7	0.515085	0.0329418	CDKN1B, APC, CELF1, CCN2, CD36, AXIN2, DKK1	1252	38	19453	2.86218	1	0.705999	0.698163
GOTERM_BP_DIRECT	GO:0016192	vesicle-mediated transport	24	1.766	0.0334758	SPAG9, RHOBTB3, STON1, CHM, HSPA2, AP5B1, AP3M2, RAB32, BLOC1S5, ARL4A, RAB30, ARL5B, CNIH1, TBC1D4, KIF3B, AP1G1, KIF1B, CHML, OSBPL1A, SFT2D2, BVES, ARL5A, RIN2, PICALM	1252	238	19453	1.56681	1	0.714297	0.706369
GOTERM_BP_DIRECT	GO:0010977	negative regulation of neuron projection development	10	0.735835	0.0347739	EFNB2, KANK1, HDAC2, TRPV4, DPYSL3, PAQR3, MDM2, PTPN9, DKK1, PAFAH1B1	1252	70	19453	2.21965	1	0.732155	0.724029
GOTERM_BP_DIRECT	GO:0060395	SMAD protein signal transduction	10	0.735835	0.0347739	RBM14, TGFB2, ATOH8, ABTB3, SMAD9, INHBA, SMAD6, PML, BMP6, SMAD7	1252	70	19453	2.21965	1	0.732155	0.724029
GOTERM_BP_DIRECT	GO:0010467	gene expression	16	1.17734	0.0357684	SCARB2, ANGPT2, TCF12, PDGFB, RASAL2, MLLT3, NR3C1, SOX17, ANKH, KBTBD2, GRB10, NOX4, IL7R, LARGE1, TLR4, PALS1	1252	140	19453	1.77572	1	0.732155	0.724029
GOTERM_BP_DIRECT	GO:0048514	blood vessel morphogenesis	5	0.367918	0.0360672	EFNB2, CDH2, ID1, CYP1B1, SOS1	1252	20	19453	3.88438	1	0.732155	0.724029
GOTERM_BP_DIRECT	GO:1900227	positive regulation of NLRP3 inflammasome complex assembly	5	0.367918	0.0360672	NEK7, PLCG2, PRKD1, CD36, TLR4	1252	20	19453	3.88438	1	0.732155	0.724029
GOTERM_BP_DIRECT	GO:0071168	protein localization to chromatin	5	0.367918	0.0360672	MMS22L, MSH2, PARP1, RAD21, EZH2	1252	20	19453	3.88438	1	0.732155	0.724029
GOTERM_BP_DIRECT	GO:0099072	regulation of postsynaptic specialization membrane neurotransmitter receptor levels	5	0.367918	0.0360672	EPS8, EFNB2, RAP2A, STXBP4, ERBIN	1252	20	19453	3.88438	1	0.732155	0.724029
GOTERM_BP_DIRECT	GO:0001892	embryonic placenta development	5	0.367918	0.0360672	MED1, EPAS1, SP3, PDGFB, ARNT	1252	20	19453	3.88438	1	0.732155	0.724029
GOTERM_BP_DIRECT	GO:0010862	positive regulation of pathway-restricted SMAD protein phosphorylation	8	0.588668	0.0360887	ACVR1, TGFB2, BMPR2, PPARG, INHBA, TGFBR1, BMP6, ENG	1252	49	19453	2.53674	1	0.732155	0.724029
GOTERM_BP_DIRECT	GO:0051781	positive regulation of cell division	8	0.588668	0.0360887	IL1A, TGFB2, GAREM1, PDGFD, PDGFC, PDGFB, VEGFC, FGF2	1252	49	19453	2.53674	1	0.732155	0.724029
GOTERM_BP_DIRECT	GO:0060931	sinoatrial node cell development	3	0.220751	0.0362692	BVES, TBX18, TBX3	1252	5	19453	9.32252	1	0.732155	0.724029
GOTERM_BP_DIRECT	GO:0035617	stress granule disassembly	3	0.220751	0.0362692	VCP, DYRK3, KIF5B	1252	5	19453	9.32252	1	0.732155	0.724029
GOTERM_BP_DIRECT	GO:0045578	negative regulation of B cell differentiation	3	0.220751	0.0362692	ID2, HMGB3, INHBA	1252	5	19453	9.32252	1	0.732155	0.724029
GOTERM_BP_DIRECT	GO:0001937	negative regulation of endothelial cell proliferation	7	0.515085	0.0368898	AIMP1, STAT1, ATOH8, SYNJ2BP, THBS1, TGFBR1, ENG	1252	39	19453	2.78879	1	0.736713	0.728535
GOTERM_BP_DIRECT	GO:0021987	cerebral cortex development	11	0.809419	0.0371183	NCOA1, COL3A1, CDH2, BTBD3, CEP120, TACC1, FAT4, SLC38A2, MCPH1, PAFAH1B1, PALS1	1252	82	19453	2.0843	1	0.736713	0.728535
GOTERM_BP_DIRECT	GO:0003198	epithelial to mesenchymal transition involved in endocardial cushion formation	4	0.294334	0.0376865	TMEM100, HEYL, HEY2, ENG	1252	12	19453	5.17918	1	0.736713	0.728535
GOTERM_BP_DIRECT	GO:0045475	locomotor rhythm	4	0.294334	0.0376865	NCOA2, EGR1, NCOR1, ID2	1252	12	19453	5.17918	1	0.736713	0.728535
GOTERM_BP_DIRECT	GO:0035194	posttranscriptional gene silencing by RNA	4	0.294334	0.0376865	CELF1, HELZ, DICER1, TSN	1252	12	19453	5.17918	1	0.736713	0.728535
GOTERM_BP_DIRECT	GO:1902275	regulation of chromatin organization	4	0.294334	0.0376865	SETD5, TLK2, HNRNPU, MLLT3	1252	12	19453	5.17918	1	0.736713	0.728535
GOTERM_BP_DIRECT	GO:2001214	positive regulation of vasculogenesis	4	0.294334	0.0376865	TMEM100, RAPGEF2, HIF1AN, RIN2	1252	12	19453	5.17918	1	0.736713	0.728535
GOTERM_BP_DIRECT	GO:0006366	transcription from RNA polymerase II promoter	24	1.766	0.0378148	RB1, EDN1, NFYA, PARP1, CHD7, SLC40A1, ARID4A, INHBA, ADRB2, PROX1, MAPK14, FGF2, GTF2F2, BCL9, NFX1, COPS2, POLR2C, SNAPC3, TAF1A, TRIM24, CDK12, ERCC6, JAK2, RBMX	1252	241	19453	1.54731	1	0.736713	0.728535
GOTERM_BP_DIRECT	GO:0090630	activation of GTPase activity	15	1.10375	0.0378578	RABGAP1, DOCK7, NEDD9, TBC1D9, SIPA1L2, RANGAP1, ARHGAP24, BCR, TBCK, TBC1D4, TBC1D7-LOC100130357, TBC1D30, TBC1D7, PIP5K1A, NDEL1	1252	129	19453	1.80669	1	0.736713	0.728535
GOTERM_BP_DIRECT	GO:0032869	cellular response to insulin stimulus	13	0.956586	0.0395411	RB1, PARP1, STAT1, IRS2, HDAC9, MTOR, FER, RAB31, PIK3CA, TBC1D4, RAB15, PPARG, CPEB2	1252	106	19453	1.90555	1	0.763695	0.755219
GOTERM_BP_DIRECT	GO:0042789	mRNA transcription from RNA polymerase II promoter	8	0.588668	0.0397255	NCOA1, NCOA2, MED1, CREB1, THRB, EPAS1, HLTF, PPARG	1252	50	19453	2.48601	1	0.763695	0.755219
GOTERM_BP_DIRECT	GO:0050714	positive regulation of protein secretion	8	0.588668	0.0397255	IL1A, PCSK1, TGFB2, VEGFC, ADAM9, DNM1L, MYH10, BMP6	1252	50	19453	2.48601	1	0.763695	0.755219
GOTERM_BP_DIRECT	GO:0032436	positive regulation of proteasomal ubiquitin-dependent protein catabolic process	11	0.809419	0.0398723	RNF144A, MAPK9, VCP, ANKIB1, CSNK1A1, RNF19A, MDM2, AXIN2, TRIB1, SH3RF1, SMAD7	1252	83	19453	2.05919	1	0.763695	0.755219
GOTERM_BP_DIRECT	GO:0035023	regulation of Rho protein signal transduction	6	0.441501	0.0406255	BCR, EPS8, KANK1, AKAP13, STARD13, RASGRF2	1252	30	19453	3.10751	1	0.763695	0.755219
GOTERM_BP_DIRECT	GO:0032967	positive regulation of collagen biosynthetic process	6	0.441501	0.0406255	PDGFRB, HDAC2, SUCO, CCN2, INHBA, ENG	1252	30	19453	3.10751	1	0.763695	0.755219
GOTERM_BP_DIRECT	GO:0034644	cellular response to UV	9	0.662252	0.0407568	USP47, PARP1, FBXW7, NEDD4, TP53INP1, SDE2, POLK, USP28, PTGS2	1252	61	19453	2.29242	1	0.763695	0.755219
GOTERM_BP_DIRECT	GO:0031100	animal organ regeneration	7	0.515085	0.0411281	PTPRU, MED1, CXCL12, ACE, ANGPT2, HGF, PPARG	1252	40	19453	2.71907	1	0.763695	0.755219
GOTERM_BP_DIRECT	GO:0050767	regulation of neurogenesis	7	0.515085	0.0411281	YAP1, HEYL, HEY1, DOCK7, CHD7, HLTF, HEY2	1252	40	19453	2.71907	1	0.763695	0.755219
GOTERM_BP_DIRECT	GO:0001974	blood vessel remodeling	7	0.515085	0.0411281	BMPR2, ACE, JAG1, EPAS1, CHD7, MDM2, ATP7A	1252	40	19453	2.71907	1	0.763695	0.755219
GOTERM_BP_DIRECT	GO:0048513	animal organ development	7	0.515085	0.0411281	JAG1, SPRY2, SPRY1, SOBP, FGFR3, FGF2, RAI2	1252	40	19453	2.71907	1	0.763695	0.755219
GOTERM_BP_DIRECT	GO:0006513	protein monoubiquitination	7	0.515085	0.0411281	ITCH, CUL1, MARCHF7, KLHL12, CBL, RNF152, OBI1	1252	40	19453	2.71907	1	0.763695	0.755219
GOTERM_BP_DIRECT	GO:0046827	positive regulation of protein export from nucleus	5	0.367918	0.0423564	BAG3, TPR, MDM2, PRKD1, PRKACB	1252	21	19453	3.69941	1	0.774677	0.766078
GOTERM_BP_DIRECT	GO:0070584	mitochondrion morphogenesis	5	0.367918	0.0423564	PID1, WASF1, DNM1L, CERT1, MTM1	1252	21	19453	3.69941	1	0.774677	0.766078
GOTERM_BP_DIRECT	GO:0060218	hematopoietic stem cell differentiation	5	0.367918	0.0423564	MED1, ZFP36, ACE, CDK6, MLLT3	1252	21	19453	3.69941	1	0.774677	0.766078
GOTERM_BP_DIRECT	GO:0033554	cellular response to stress	5	0.367918	0.0423564	EPAS1, UBQLN1, REL, MAP3K6, MAP3K5	1252	21	19453	3.69941	1	0.774677	0.766078
GOTERM_BP_DIRECT	GO:0009653	anatomical structure morphogenesis	16	1.17734	0.0441518	TPD52, CHUK, EYA3, SMAD9, SMAD6, BICD1, SMAD7, EFNB2, SOX17, SOX18, ATOH8, FAT1, S1PR3, NFE2L1, FREM3, FBN1	1252	144	19453	1.72639	1	0.804489	0.795559
GOTERM_BP_DIRECT	GO:0000165	MAPK cascade	17	1.25092	0.0456602	MAP2K4, MAP3K1, PRKCE, RASAL2, RASGRP3, ZFP36, TAOK3, MAPKAPK2, RAPGEF2, TNIK, CD36, MAP3K6, FGF13, MAP3K7, FGFR3, MAP4K4, MAP3K5	1252	157	19453	1.68241	1	0.805805	0.796861
GOTERM_BP_DIRECT	GO:0090307	mitotic spindle assembly	7	0.515085	0.0456612	STAG1, STAG2, KIF2A, KIF3B, CLASP1, MZT1, CLASP2	1252	41	19453	2.65275	1	0.805805	0.796861
GOTERM_BP_DIRECT	GO:0032467	positive regulation of cytokinesis	7	0.515085	0.0456612	SPAST, RACGAP1, KIF3B, PRKCE, PKP4, CDC14A, IGF1R	1252	41	19453	2.65275	1	0.805805	0.796861
GOTERM_BP_DIRECT	GO:0001933	negative regulation of protein phosphorylation	11	0.809419	0.0457937	SPAG9, LYN, WWTR1, PID1, NNT, CTDSP2, PAQR3, SIRPA, ADNP, PTPN13, C9ORF72	1252	85	19453	2.01074	1	0.805805	0.796861
GOTERM_BP_DIRECT	GO:0000226	microtubule cytoskeleton organization	16	1.17734	0.0464481	SS18, DOCK7, TTL, EML1, CAMSAP1, CDC14A, CAMSAP2, DYNC1LI1, FER, KIF2A, PARD3, RNF19A, TACC1, CLASP1, CLASP2, PAFAH1B1	1252	145	19453	1.71449	1	0.805805	0.796861
GOTERM_BP_DIRECT	GO:0098609	cell-cell adhesion	20	1.47167	0.0464509	DSP, TMOD3, ITGA1, FNDC3A, SYNJ2BP, VSIG10, TMEM47, EMCN, CDH2, CDH11, FAT1, ABL1, CDH24, ITGAV, PKP4, CD58, FAT4, PDLIM5, CD200, JAM3	1252	195	19453	1.59359	1	0.805805	0.796861
GOTERM_BP_DIRECT	GO:0045793	positive regulation of cell size	4	0.294334	0.0467085	EDN1, PRKD1, ATP7A, MAP3K7	1252	13	19453	4.78078	1	0.805805	0.796861
GOTERM_BP_DIRECT	GO:0060100	positive regulation of phagocytosis, engulfment	4	0.294334	0.0467085	RAB31, PLCG2, PPARG, CD36	1252	13	19453	4.78078	1	0.805805	0.796861
GOTERM_BP_DIRECT	GO:0030518	intracellular steroid hormone receptor signaling pathway	4	0.294334	0.0467085	MED1, GPER1, NR3C1, PLPP1	1252	13	19453	4.78078	1	0.805805	0.796861
GOTERM_BP_DIRECT	GO:0031023	microtubule organizing center organization	4	0.294334	0.0467085	GCC2, CLASP1, CLASP2, PAFAH1B1	1252	13	19453	4.78078	1	0.805805	0.796861
GOTERM_BP_DIRECT	GO:0032495	response to muramyl dipeptide	4	0.294334	0.0467085	JAG1, NAGK, ERBIN, MAPK14	1252	13	19453	4.78078	1	0.805805	0.796861
GOTERM_BP_DIRECT	GO:0051450	myoblast proliferation	4	0.294334	0.0467085	FES, HGF, ATOH8, ABL1	1252	13	19453	4.78078	1	0.805805	0.796861
GOTERM_BP_DIRECT	GO:0010659	cardiac muscle cell apoptotic process	4	0.294334	0.0467085	APAF1, RPS6KA2, HEY2, KIFAP3	1252	13	19453	4.78078	1	0.805805	0.796861
GOTERM_BP_DIRECT	GO:0031113	regulation of microtubule polymerization	4	0.294334	0.0467085	ABL1, CAMSAP1, CLASP2, CAMSAP2	1252	13	19453	4.78078	1	0.805805	0.796861
GOTERM_BP_DIRECT	GO:0033690	positive regulation of osteoblast proliferation	4	0.294334	0.0467085	ABL1, ITGAV, CCN1, IGF1R	1252	13	19453	4.78078	1	0.805805	0.796861
GOTERM_BP_DIRECT	GO:0031648	protein destabilization	8	0.588668	0.0476958	UTP25, DAZAP2, SOX17, FBXW7, MDM2, PEX2, NR1D1, MTOR	1252	52	19453	2.39039	1	0.817043	0.807974
GOTERM_BP_DIRECT	GO:0008344	adult locomotory behavior	8	0.588668	0.0476958	PREX2, EPS8, CXCL12, INPP5F, PBX3, CLCN3, ARCN1, PAFAH1B1	1252	52	19453	2.39039	1	0.817043	0.807974
GOTERM_BP_DIRECT	GO:0070542	response to fatty acid	5	0.367918	0.049223	PCSK1, CCN2, CD36, FOXO3, PTGS2	1252	22	19453	3.53126	1	0.828543	0.819347
GOTERM_BP_DIRECT	GO:0050775	positive regulation of dendrite morphogenesis	5	0.367918	0.049223	CDKL5, CUX1, SS18L1, CAPRIN1, CAPRIN2	1252	22	19453	3.53126	1	0.828543	0.819347
GOTERM_BP_DIRECT	GO:0043647	inositol phosphate metabolic process	5	0.367918	0.049223	INPP5B, SYNJ1, PPIP5K2, IPMK, OCRL	1252	22	19453	3.53126	1	0.828543	0.819347
GOTERM_BP_DIRECT	GO:0035264	multicellular organism growth	12	0.883002	0.0498909	WWTR1, COL3A1, CLIC4, RARG, RMI1, ARID5B, RASAL2, ERCC6, SOS1, LARGE1, MTOR, RC3H2	1252	98	19453	1.90256	1	0.828543	0.819347
GOTERM_BP_DIRECT	GO:0043588	skin development	7	0.515085	0.0504927	DSP, COL3A1, COL5A1, COL5A3, CDH11, COL5A2, ATP7A	1252	42	19453	2.58959	1	0.828543	0.819347
GOTERM_BP_DIRECT	GO:0043410	positive regulation of MAPK cascade	18	1.3245	0.0513151	PDGFRB, SPAG9, RYK, HGF, PRKCE, ITGA1, PDGFB, ADRB2, FGF2, TGFBR1, IGF1R, AKAP13, CDH2, GPER1, MADD, PLCG2, JAK2, FGFR3	1252	172	19453	1.62602	1	0.828543	0.819347
GOTERM_BP_DIRECT	GO:0008654	phospholipid biosynthetic process	6	0.441501	0.0517095	LPGAT1, PCYT2, MBOAT1, PIP5K1A, MBOAT2, SERINC1	1252	32	19453	2.91329	1	0.828543	0.819347
GOTERM_BP_DIRECT	GO:0046856	phosphatidylinositol dephosphorylation	6	0.441501	0.0517095	INPP5B, SYNJ1, INPP5F, OCRL, MTMR4, MTM1	1252	32	19453	2.91329	1	0.828543	0.819347
GOTERM_BP_DIRECT	GO:0001958	endochondral ossification	6	0.441501	0.0517095	CSGALNACT1, MMP16, NAB2, ALPL, FGFR3, BMP6	1252	32	19453	2.91329	1	0.828543	0.819347
GOTERM_BP_DIRECT	GO:0043392	negative regulation of DNA binding	6	0.441501	0.0517095	ZNF462, HDAC2, IFI16, ID1, HABP4, JAK2	1252	32	19453	2.91329	1	0.828543	0.819347
GOTERM_BP_DIRECT	GO:0007026	negative regulation of microtubule depolymerization	6	0.441501	0.0517095	APC, FGF13, CAMSAP1, CLASP1, CLASP2, CAMSAP2	1252	32	19453	2.91329	1	0.828543	0.819347
GOTERM_BP_DIRECT	GO:0001837	epithelial to mesenchymal transition	8	0.588668	0.052036	EPB41L5, TGFB2, HGF, NOG, SLC39A10, HNRNPAB, TGFBR1, ENG	1252	53	19453	2.34529	1	0.828543	0.819347
GOTERM_BP_DIRECT	GO:0051496	positive regulation of stress fiber assembly	8	0.588668	0.052036	NRP1, TPM1, ABL1, EVL, CCN2, FERMT2, TGFBR1, MTOR	1252	53	19453	2.34529	1	0.828543	0.819347
GOTERM_BP_DIRECT	GO:0043619	regulation of transcription from RNA polymerase II promoter in response to oxidative stress	3	0.220751	0.0521139	EPAS1, SIN3A, ARNT	1252	6	19453	7.76877	1	0.828543	0.819347
GOTERM_BP_DIRECT	GO:0048845	venous blood vessel morphogenesis	3	0.220751	0.0521139	EFNB2, PROX1, ENG	1252	6	19453	7.76877	1	0.828543	0.819347
GOTERM_BP_DIRECT	GO:0021957	corticospinal tract morphogenesis	3	0.220751	0.0521139	NIN, CDH11, SPG11	1252	6	19453	7.76877	1	0.828543	0.819347
GOTERM_BP_DIRECT	GO:0035791	platelet-derived growth factor receptor-beta signaling pathway	3	0.220751	0.0521139	PDGFRB, ABL1, CLASP2	1252	6	19453	7.76877	1	0.828543	0.819347
GOTERM_BP_DIRECT	GO:0060836	lymphatic endothelial cell differentiation	3	0.220751	0.0521139	BMPR2, SOX18, PROX1	1252	6	19453	7.76877	1	0.828543	0.819347
GOTERM_BP_DIRECT	GO:0060298	positive regulation of sarcomere organization	3	0.220751	0.0521139	EDN1, PRKD1, PROX1	1252	6	19453	7.76877	1	0.828543	0.819347
GOTERM_BP_DIRECT	GO:0072307	regulation of metanephric nephron tubule epithelial cell differentiation	3	0.220751	0.0521139	YAP1, WWTR1, FAT4	1252	6	19453	7.76877	1	0.828543	0.819347
GOTERM_BP_DIRECT	GO:0055009	atrial cardiac muscle tissue morphogenesis	3	0.220751	0.0521139	NOG, PROX1, ENG	1252	6	19453	7.76877	1	0.828543	0.819347
GOTERM_BP_DIRECT	GO:0010891	negative regulation of sequestering of triglyceride	3	0.220751	0.0521139	OSBPL8, PPARG, PNPLA2	1252	6	19453	7.76877	1	0.828543	0.819347
GOTERM_BP_DIRECT	GO:0007409	axonogenesis	12	0.883002	0.0530155	TOP2B, AFG3L2, CREB1, SPAST, RYK, PARD3, DOCK7, STMN1, LMTK2, ZDHHC17, IGF1R, PICALM	1252	99	19453	1.88334	1	0.840131	0.830806
GOTERM_BP_DIRECT	GO:0030199	collagen fibril organization	10	0.735835	0.0543897	COL3A1, TGFB2, COL1A2, P4HA1, COL5A1, COL5A3, COL5A2, CYP1B1, ATP7A, TGFBR1	1252	76	19453	2.04441	1	0.85911	0.849574
GOTERM_BP_DIRECT	GO:0042307	positive regulation of protein import into nucleus	7	0.515085	0.0556254	BAG3, UBR5, TPR, PRKD1, JAK2, MAPK14, PTGS2	1252	43	19453	2.52937	1	0.861812	0.852246
GOTERM_BP_DIRECT	GO:0001942	hair follicle development	7	0.515085	0.0556254	TGFB2, SOX18, LDB2, INHBA, SOS1, DKK1, SAV1	1252	43	19453	2.52937	1	0.861812	0.852246
GOTERM_BP_DIRECT	GO:0007399	nervous system development	37	2.72259	0.0559271	GMFB, LDB2, FGF2, IRF2BPL, GPER1, ATOH8, TRIM3, ENC1, DPF2, BPNT1, DIP2B, ZNF423, NDEL1, SEMA6A, CAMK1D, JAG1, PHF10, APAF1, NOG, TCF12, FN1, CRIM1, CABLES1, INHBA, SMARCA2, ARID1B, TGFBR1, ZEB2, APC, KIF2A, TRAPPC6B, RUFY3, EVL, TCF4, PRKD1, FGF13, PAFAH1B1	1252	425	19453	1.35268	1	0.861812	0.852246
GOTERM_BP_DIRECT	GO:0032496	response to lipopolysaccharide	16	1.17734	0.0564716	PCSK1, EDN1, HDAC2, ACE, CHUK, ERBIN, PTGS2, SMAD6, SELE, FER, MAPKAPK2, ALPL, TAB2, JAK2, TRIB1, TLR4	1252	149	19453	1.66846	1	0.861812	0.852246
GOTERM_BP_DIRECT	GO:0070371	ERK1 and ERK2 cascade	8	0.588668	0.0566165	EDN1, GRB10, ABL1, SPRY2, ITGAV, SPRY1, FGF2, TLR4	1252	54	19453	2.30186	1	0.861812	0.852246
GOTERM_BP_DIRECT	GO:0018345	protein palmitoylation	5	0.367918	0.0566636	ZDHHC20, ZDHHC23, GLUL, ZDHHC17, ZDHHC3	1252	23	19453	3.37773	1	0.861812	0.852246
GOTERM_BP_DIRECT	GO:0009792	embryo development ending in birth or egg hatching	5	0.367918	0.0566636	TGFB2, ACE, CELF1, FGF2, RAI2	1252	23	19453	3.37773	1	0.861812	0.852246
GOTERM_BP_DIRECT	GO:0001894	tissue homeostasis	5	0.367918	0.0566636	RB1, YAP1, WWTR1, COL3A1, CCN2	1252	23	19453	3.37773	1	0.861812	0.852246
GOTERM_BP_DIRECT	GO:0080090	regulation of primary metabolic process	5	0.367918	0.0566636	ACVR1, PRKAB2, ELF1, PRKCE, TGFBR1	1252	23	19453	3.37773	1	0.861812	0.852246
GOTERM_BP_DIRECT	GO:0051168	nuclear export	4	0.294334	0.0566865	RANBP2, AKAP13, CDKN1B, RANGAP1	1252	14	19453	4.4393	1	0.861812	0.852246
GOTERM_BP_DIRECT	GO:0010717	regulation of epithelial to mesenchymal transition	4	0.294334	0.0566865	CLASP1, TGFBR1, CLASP2, SMAD7	1252	14	19453	4.4393	1	0.861812	0.852246
GOTERM_BP_DIRECT	GO:0061314	Notch signaling involved in heart development	4	0.294334	0.0566865	HEYL, JAG1, HEY1, HEY2	1252	14	19453	4.4393	1	0.861812	0.852246
GOTERM_BP_DIRECT	GO:0001934	positive regulation of protein phosphorylation	22	1.61884	0.057538	FZD1, LYN, MAP2K4, CDKN1B, HGF, VEGFC, INHBA, HSPA2, AXIN2, FGF2, MOB3B, RAP2A, GPER1, DVL2, ABL1, CDK2AP1, TNIK, WDFY2, CCN2, CCN1, PDE8A, ENG	1252	226	19453	1.5125	1	0.871326	0.861655
GOTERM_BP_DIRECT	GO:0071773	cellular response to BMP stimulus	6	0.441501	0.0578496	TMEM100, ACVR1, HEYL, BMPR2, SMAD9, BMP6	1252	33	19453	2.82501	1	0.871326	0.861655
GOTERM_BP_DIRECT	GO:0001578	microtubule bundle formation	6	0.441501	0.0578496	CLIP1, SPAST, FES, MTCL1, CCSER2, CLASP1	1252	33	19453	2.82501	1	0.871326	0.861655
GOTERM_BP_DIRECT	GO:0010508	positive regulation of autophagy	11	0.809419	0.0593521	TP53INP1, TRIM68, SH3BP4, PRKD1, FOXO3, PIK3C2A, SVIP, RNF152, ATF6, MID2, TRIM22	1252	89	19453	1.92037	1	0.891198	0.881306
GOTERM_BP_DIRECT	GO:0045665	negative regulation of neuron differentiation	9	0.662252	0.0602683	SPAG9, NOTCH3, MED1, MEIS1, JAG1, HEY1, SHOC2, FOXO3, MIB1	1252	66	19453	2.11876	1	0.902171	0.892157
GOTERM_BP_DIRECT	GO:0010718	positive regulation of epithelial to mesenchymal transition	8	0.588668	0.061439	WWTR1, TGFB2, HDAC2, AXIN2, FERMT2, TGFBR1, MTOR, EZH2	1252	55	19453	2.26001	1	0.911283	0.901168
GOTERM_BP_DIRECT	GO:1904707	positive regulation of vascular smooth muscle cell proliferation	8	0.588668	0.061439	EDN1, CALCRL, MDM2, PDGFB, JAK2, MAP3K7, FGF2, MAP3K5	1252	55	19453	2.26001	1	0.911283	0.901168
GOTERM_BP_DIRECT	GO:0042733	embryonic digit morphogenesis	8	0.588668	0.061439	HDAC2, C2CD3, ZBTB16, NOG, MAP3K20, LNPK, TBX3, GLI2	1252	55	19453	2.26001	1	0.911283	0.901168
GOTERM_BP_DIRECT	GO:2000379	positive regulation of reactive oxygen species metabolic process	6	0.441501	0.0643884	PDGFRB, PID1, PDGFB, CYP1B1, MAPK14, THBS1	1252	34	19453	2.74192	1	0.939179	0.928754
GOTERM_BP_DIRECT	GO:0048705	skeletal system morphogenesis	6	0.441501	0.0643884	RYK, TIPARP, HHIP, ZFAND5, ARID5B, TGFBR1	1252	34	19453	2.74192	1	0.939179	0.928754
GOTERM_BP_DIRECT	GO:0035924	cellular response to vascular endothelial growth factor stimulus	6	0.441501	0.0643884	NRP1, SEMA6A, MAPKAPK2, SPRY2, PRKD1, MAPK14	1252	34	19453	2.74192	1	0.939179	0.928754
GOTERM_BP_DIRECT	GO:0008361	regulation of cell size	5	0.367918	0.0646711	RARG, CREB1, RDX, IL7R, MTOR	1252	24	19453	3.23699	1	0.939179	0.928754
GOTERM_BP_DIRECT	GO:0051090	regulation of sequence-specific DNA binding transcription factor activity	5	0.367918	0.0646711	KDM5A, MAPK9, USP7, SGK3, SGK1	1252	24	19453	3.23699	1	0.939179	0.928754
GOTERM_BP_DIRECT	GO:0007020	microtubule nucleation	5	0.367918	0.0646711	NEDD1, RANBP9, CLASP1, CLASP2, NDEL1	1252	24	19453	3.23699	1	0.939179	0.928754
GOTERM_BP_DIRECT	GO:0018230	peptidyl-L-cysteine S-palmitoylation	5	0.367918	0.0646711	ZDHHC20, ZDHHC23, GOLGA7, ZDHHC17, ZDHHC3	1252	24	19453	3.23699	1	0.939179	0.928754
GOTERM_BP_DIRECT	GO:0009267	cellular response to starvation	10	0.735835	0.0664511	KLF10, BMPR2, TTC5, TBC1D7-LOC100130357, USP33, TBC1D7, PPM1D, GLUL, ZFYVE1, MTOR	1252	79	19453	1.96678	1	0.939363	0.928937
GOTERM_BP_DIRECT	GO:0048146	positive regulation of fibroblast proliferation	8	0.588668	0.066505	PDGFRB, CDK6, PDGFD, PDGFC, PDGFB, ABL1, FN1, PML	1252	56	19453	2.21965	1	0.939363	0.928937
GOTERM_BP_DIRECT	GO:0050727	regulation of inflammatory response	12	0.883002	0.0668117	ABHD12, LACC1, CASP12, CELF1, STK39, NR1D2, JAK2, PTGS2, SELE, USP18, BIRC2, MCPH1	1252	103	19453	1.8102	1	0.939363	0.928937
GOTERM_BP_DIRECT	GO:0033173	calcineurin-NFAT signaling cascade	4	0.294334	0.0675801	PPP3CA, PPP3CC, ADGRB2, MTOR	1252	15	19453	4.14334	1	0.939363	0.928937
GOTERM_BP_DIRECT	GO:0097067	cellular response to thyroid hormone stimulus	4	0.294334	0.0675801	MED1, THRB, RDX, BRD8	1252	15	19453	4.14334	1	0.939363	0.928937
GOTERM_BP_DIRECT	GO:0060413	atrial septum morphogenesis	4	0.294334	0.0675801	TGFB2, BMPR2, HEY2, CCN1	1252	15	19453	4.14334	1	0.939363	0.928937
GOTERM_BP_DIRECT	GO:0070262	peptidyl-serine dephosphorylation	4	0.294334	0.0675801	PPP3CA, PPTC7, PPP2R2A, NCK1	1252	15	19453	4.14334	1	0.939363	0.928937
GOTERM_BP_DIRECT	GO:0050427	3'-phosphoadenosine 5'-phosphosulfate metabolic process	4	0.294334	0.0675801	SULT1B1, TPST1, BPNT1, SULT1C4	1252	15	19453	4.14334	1	0.939363	0.928937
GOTERM_BP_DIRECT	GO:0032230	positive regulation of synaptic transmission, GABAergic	4	0.294334	0.0675801	CA2, KIF5B, PRKCE, ZDHHC3	1252	15	19453	4.14334	1	0.939363	0.928937
GOTERM_BP_DIRECT	GO:1904888	cranial skeletal system development	4	0.294334	0.0675801	TGFB2, RIC1, NOG, IRF6	1252	15	19453	4.14334	1	0.939363	0.928937
GOTERM_BP_DIRECT	GO:0014898	cardiac muscle hypertrophy in response to stress	4	0.294334	0.0675801	PPP3CA, INPP5F, HEY2, EZH2	1252	15	19453	4.14334	1	0.939363	0.928937
GOTERM_BP_DIRECT	GO:0010458	exit from mitosis	4	0.294334	0.0675801	EPS8, SPAST, CLASP1, CLASP2	1252	15	19453	4.14334	1	0.939363	0.928937
GOTERM_BP_DIRECT	GO:2000678	negative regulation of transcription regulatory region DNA binding	4	0.294334	0.0675801	HEY1, SIN3A, HEY2, ANKRD52	1252	15	19453	4.14334	1	0.939363	0.928937
GOTERM_BP_DIRECT	GO:0030516	regulation of axon extension	4	0.294334	0.0675801	SIN3A, ABL1, TTL, CLASP2	1252	15	19453	4.14334	1	0.939363	0.928937
GOTERM_BP_DIRECT	GO:0060627	regulation of vesicle-mediated transport	4	0.294334	0.0675801	DYNC1LI1, NRP1, FES, WDR44	1252	15	19453	4.14334	1	0.939363	0.928937
GOTERM_BP_DIRECT	GO:0006469	negative regulation of protein kinase activity	9	0.662252	0.0694712	RB1, WWTR1, FABP4, UBASH3B, PRKAR1A, GNAQ, GSKIP, MLLT1, TRIB1	1252	68	19453	2.05644	1	0.939489	0.929061
GOTERM_BP_DIRECT	GO:0043123	positive regulation of I-kappaB kinase/NF-kappaB signaling	20	1.47167	0.0695635	TRIM62, PARP1, CHUK, PRKCE, CUL1, ZDHHC17, MID2, IL1A, AKAP13, TNFSF10, REL, TRIM68, ABL1, TAB2, PRKD1, CD36, MAP3K7, TLR4, BIRC2, TRIM22	1252	205	19453	1.51586	1	0.939489	0.929061
GOTERM_BP_DIRECT	GO:0003223	ventricular compact myocardium morphogenesis	3	0.220751	0.0699065	DSP, NOG, TGFBR1	1252	7	19453	6.65895	1	0.939489	0.929061
GOTERM_BP_DIRECT	GO:1900028	negative regulation of ruffle assembly	3	0.220751	0.0699065	KANK1, EVL, ARHGAP24	1252	7	19453	6.65895	1	0.939489	0.929061
GOTERM_BP_DIRECT	GO:2000780	negative regulation of double-strand break repair	3	0.220751	0.0699065	RNF169, UBR5, TRIP12	1252	7	19453	6.65895	1	0.939489	0.929061
GOTERM_BP_DIRECT	GO:0048842	positive regulation of axon extension involved in axon guidance	3	0.220751	0.0699065	NRP1, CXCL12, BMPR2	1252	7	19453	6.65895	1	0.939489	0.929061
GOTERM_BP_DIRECT	GO:0071236	cellular response to antibiotic	3	0.220751	0.0699065	CDKN1B, PLA2G4A, ATP7A	1252	7	19453	6.65895	1	0.939489	0.929061
GOTERM_BP_DIRECT	GO:0003015	heart process	3	0.220751	0.0699065	YAP1, WWTR1, NOX4	1252	7	19453	6.65895	1	0.939489	0.929061
GOTERM_BP_DIRECT	GO:0043353	enucleate erythrocyte differentiation	3	0.220751	0.0699065	RB1, ID2, SP3	1252	7	19453	6.65895	1	0.939489	0.929061
GOTERM_BP_DIRECT	GO:1902462	positive regulation of mesenchymal stem cell proliferation	3	0.220751	0.0699065	VEGFC, FERMT2, TGFBR1	1252	7	19453	6.65895	1	0.939489	0.929061
GOTERM_BP_DIRECT	GO:1901300	positive regulation of hydrogen peroxide-mediated programmed cell death	3	0.220751	0.0699065	ABL1, PAWR, FOXO3	1252	7	19453	6.65895	1	0.939489	0.929061
GOTERM_BP_DIRECT	GO:0015677	copper ion import	3	0.220751	0.0699065	ATP7B, ATP7A, STEAP2	1252	7	19453	6.65895	1	0.939489	0.929061
GOTERM_BP_DIRECT	GO:0045666	positive regulation of neuron differentiation	11	0.809419	0.0710752	SPAG9, NCOA1, HEYL, CXCL12, SIN3A, MMD, TCF12, SHOC2, TCF4, BMP6, GLI2	1252	92	19453	1.85775	1	0.942904	0.932438
GOTERM_BP_DIRECT	GO:0048255	mRNA stabilization	6	0.441501	0.0713235	THRAP3, CIRBP, HNRNPU, TENT5A, AXIN2, RBM24	1252	35	19453	2.66358	1	0.942904	0.932438
GOTERM_BP_DIRECT	GO:0032147	activation of protein kinase activity	6	0.441501	0.0713235	TGFB2, BORA, STRADB, PDGFB, ADNP, MAP3K7	1252	35	19453	2.66358	1	0.942904	0.932438
GOTERM_BP_DIRECT	GO:0090050	positive regulation of cell migration involved in sprouting angiogenesis	6	0.441501	0.0713235	NRP1, ABL1, PIK3C2A, PTGS2, HDAC9, FGF2	1252	35	19453	2.66358	1	0.942904	0.932438
GOTERM_BP_DIRECT	GO:0002230	positive regulation of defense response to virus by host	6	0.441501	0.0713235	TOMM70, STAT1, SIN3A, ERCC6, TRIM22, PML	1252	35	19453	2.66358	1	0.942904	0.932438
GOTERM_BP_DIRECT	GO:0045814	negative regulation of gene expression, epigenetic	6	0.441501	0.0713235	IFI16, RIF1, TASOR, PPM1D, HDAC9, EZH2	1252	35	19453	2.66358	1	0.942904	0.932438
GOTERM_BP_DIRECT	GO:1904646	cellular response to beta-amyloid	7	0.515085	0.0728422	PARP1, CACNA2D1, CD36, ADRB2, FOXO3, TLR4, IGF1R	1252	46	19453	2.36441	1	0.950104	0.939558
GOTERM_BP_DIRECT	GO:0060586	multicellular organismal iron ion homeostasis	5	0.367918	0.0732351	EPAS1, SLC11A2, SLC40A1, BMP6, PICALM	1252	25	19453	3.10751	1	0.950104	0.939558
GOTERM_BP_DIRECT	GO:0030099	myeloid cell differentiation	5	0.367918	0.0732351	ZFP36, IFI16, ZBTB16, TET2, PML	1252	25	19453	3.10751	1	0.950104	0.939558
GOTERM_BP_DIRECT	GO:0017015	regulation of transforming growth factor beta receptor signaling pathway	5	0.367918	0.0732351	LATS1, TRIM33, ENG, SMAD7, PALS1	1252	25	19453	3.10751	1	0.950104	0.939558
GOTERM_BP_DIRECT	GO:0071385	cellular response to glucocorticoid stimulus	5	0.367918	0.0732351	ACVR1, ZFP36, EDN1, HNRNPU, NR3C1	1252	25	19453	3.10751	1	0.950104	0.939558
GOTERM_BP_DIRECT	GO:0048844	artery morphogenesis	5	0.367918	0.0732351	NOTCH3, NRP1, TGFBR1, ENG, SMAD7	1252	25	19453	3.10751	1	0.950104	0.939558
GOTERM_BP_DIRECT	GO:0055013	cardiac muscle cell development	5	0.367918	0.0732351	CXADR, HNRNPU, ALPK3, LARGE1, MTOR	1252	25	19453	3.10751	1	0.950104	0.939558
GOTERM_BP_DIRECT	GO:0030097	hemopoiesis	9	0.662252	0.0743775	TGFB2, MEIS1, JAG1, TIPARP, ZNF160, ZBTB16, IL7R, CDK13, PICALM	1252	69	19453	2.02664	1	0.962358	0.951676
GOTERM_BP_DIRECT	GO:0016579	protein deubiquitination	14	1.03017	0.075166	USP13, USP46, USP47, USP7, USP15, USP37, USP38, PSMD14, DESI2, USP54, USP32, USP33, USP28, USP18	1252	130	19453	1.67327	1	0.969867	0.959101
GOTERM_BP_DIRECT	GO:0031398	positive regulation of protein ubiquitination	10	0.735835	0.0753565	MAPK9, FBXW7, TBC1D7-LOC100130357, MYCBP2, TBC1D7, UBQLN1, CBLB, BIRC2, RNF111, SMAD7	1252	81	19453	1.91821	1	0.969867	0.959101
GOTERM_BP_DIRECT	GO:0051091	positive regulation of sequence-specific DNA binding transcription factor activity	13	0.956586	0.0770098	FZD1, EDN1, TRIM62, ARID5B, MID2, SAV1, PPP3CA, DVL2, PLCG2, PPARG, TP53BP1, JAK2, TRIM22	1252	118	19453	1.71176	1	0.982193	0.971291
GOTERM_BP_DIRECT	GO:0045860	positive regulation of protein kinase activity	8	0.588668	0.0773689	RASSF2, MMD, VEGFC, RAPGEF2, TAB2, AXIN2, CCN1, MAP3K5	1252	58	19453	2.14311	1	0.982193	0.971291
GOTERM_BP_DIRECT	GO:0007052	mitotic spindle organization	8	0.588668	0.0773689	KIF2A, KIF3B, STMN1, TACC1, CKAP5, EML1, CLASP1, CLASP2	1252	58	19453	2.14311	1	0.982193	0.971291
GOTERM_BP_DIRECT	GO:0055072	iron ion homeostasis	6	0.441501	0.078651	EPAS1, SLC11A2, SLC40A1, STEAP1, STEAP2, PICALM	1252	36	19453	2.58959	1	0.982193	0.971291
GOTERM_BP_DIRECT	GO:0001975	response to amphetamine	6	0.441501	0.078651	RANBP2, RGS4, PPP3CA, EDN1, HDAC2, HDAC9	1252	36	19453	2.58959	1	0.982193	0.971291
GOTERM_BP_DIRECT	GO:0048015	phosphatidylinositol-mediated signaling	7	0.515085	0.0791864	PDGFRB, PIK3CA, INPP5F, PLCL1, PLCG2, PIK3C2A, IGF1R	1252	47	19453	2.3141	1	0.982193	0.971291
GOTERM_BP_DIRECT	GO:0050673	epithelial cell proliferation	7	0.515085	0.0791864	RB1, YAP1, HGF, NOG, TRIM24, COL8A1, SAV1	1252	47	19453	2.3141	1	0.982193	0.971291
GOTERM_BP_DIRECT	GO:0045995	regulation of embryonic development	7	0.515085	0.0791864	NIPBL, SOX17, RACGAP1, YEATS2, TRIP12, ACTR8, CCSAP	1252	47	19453	2.3141	1	0.982193	0.971291
GOTERM_BP_DIRECT	GO:1903351	cellular response to dopamine	4	0.294334	0.0793426	HDAC2, SIN3A, ID1, ABL1	1252	16	19453	3.88438	1	0.982193	0.971291
GOTERM_BP_DIRECT	GO:0051560	mitochondrial calcium ion homeostasis	4	0.294334	0.0793426	AFG3L2, MICU3, PDZD8, MCU	1252	16	19453	3.88438	1	0.982193	0.971291
GOTERM_BP_DIRECT	GO:0035729	cellular response to hepatocyte growth factor stimulus	4	0.294334	0.0793426	NRP1, MED1, CREB1, HGF	1252	16	19453	3.88438	1	0.982193	0.971291
GOTERM_BP_DIRECT	GO:0022408	negative regulation of cell-cell adhesion	4	0.294334	0.0793426	EPB41L5, JAG1, ABL1, JAK2	1252	16	19453	3.88438	1	0.982193	0.971291
GOTERM_BP_DIRECT	GO:1990869	cellular response to chemokine	4	0.294334	0.0793426	SLC12A2, CXCL12, LRCH1, STK39	1252	16	19453	3.88438	1	0.982193	0.971291
GOTERM_BP_DIRECT	GO:0042308	negative regulation of protein import into nucleus	4	0.294334	0.0793426	UFM1, MDFIC, RAB23, CD36	1252	16	19453	3.88438	1	0.982193	0.971291
GOTERM_BP_DIRECT	GO:0015909	long-chain fatty acid transport	4	0.294334	0.0793426	FABP4, FABP5, PPARG, CD36	1252	16	19453	3.88438	1	0.982193	0.971291
GOTERM_BP_DIRECT	GO:0001822	kidney development	13	0.956586	0.0808982	TGFB2, ACE, APAF1, TIPARP, ARID5B, PROX1, TGFBR1, BMP6, ASS1, GLI2, CNTRL, HAS2, ADAMTS6	1252	119	19453	1.69738	1	0.998908	0.98782
GOTERM_BP_DIRECT	GO:0001782	B cell homeostasis	5	0.367918	0.0823424	LYN, IL7R, SOS1, SOS2, RC3H2	1252	26	19453	2.98799	1	1	0.989104
GOTERM_BP_DIRECT	GO:0003148	outflow tract septum morphogenesis	5	0.367918	0.0823424	NRP1, TGFB2, BMPR2, SMAD6, ENG	1252	26	19453	2.98799	1	1	0.989104
GOTERM_BP_DIRECT	GO:0045332	phospholipid translocation	5	0.367918	0.0823424	TMEM30A, SLC66A2, ATP8A1, ATP11B, ATP9A	1252	26	19453	2.98799	1	1	0.989104
GOTERM_BP_DIRECT	GO:0051894	positive regulation of focal adhesion assembly	5	0.367918	0.0823424	EPB41L5, NRP1, ABL1, FERMT2, MAP4K4	1252	26	19453	2.98799	1	1	0.989104
GOTERM_BP_DIRECT	GO:0001889	liver development	10	0.735835	0.0849599	MED1, PIK3CA, MAN2A1, HGF, SP3, ARID5B, PROX1, ATP7A, ASS1, ACAT1	1252	83	19453	1.87199	1	1	0.989104
GOTERM_BP_DIRECT	GO:0035914	skeletal muscle cell differentiation	7	0.515085	0.0858303	RB1, EGR1, HEYL, BCL9, BTG2, COPS2, ANKRD52	1252	48	19453	2.26589	1	1	0.989104
GOTERM_BP_DIRECT	GO:0071407	cellular response to organic cyclic compound	7	0.515085	0.0858303	CDKN1B, STAT1, TIPARP, ALPL, CYP1B1, AXIN2, GLI2	1252	48	19453	2.26589	1	1	0.989104
GOTERM_BP_DIRECT	GO:0001755	neural crest cell migration	7	0.515085	0.0858303	ACVR1, NRP1, KITLG, SEMA6A, SEMA3D, SEMA3G, PHACTR4	1252	48	19453	2.26589	1	1	0.989104
GOTERM_BP_DIRECT	GO:0010811	positive regulation of cell-substrate adhesion	6	0.441501	0.0863655	CCDC80, PRKCE, PDGFB, COL8A1, CCN1, JAK2	1252	37	19453	2.5196	1	1	0.989104
GOTERM_BP_DIRECT	GO:0000077	DNA damage checkpoint	6	0.441501	0.0863655	MAP3K20, CDC5L, TP53BP1, ERCC6, MAPK14, USP28	1252	37	19453	2.5196	1	1	0.989104
GOTERM_BP_DIRECT	GO:0032743	positive regulation of interleukin-2 production	6	0.441501	0.0863655	IL1A, PDE4D, PDE4B, PLCG2, ABL1, MAP3K7	1252	37	19453	2.5196	1	1	0.989104
GOTERM_BP_DIRECT	GO:1901216	positive regulation of neuron death	6	0.441501	0.0863655	EFNB2, EGR1, PARP1, DKK1, MAP3K5, PICALM	1252	37	19453	2.5196	1	1	0.989104
GOTERM_BP_DIRECT	GO:0034612	response to tumor necrosis factor	6	0.441501	0.0863655	YTHDC2, ADAM9, JAK2, PTGS2, SELE, MAP4K3	1252	37	19453	2.5196	1	1	0.989104
GOTERM_BP_DIRECT	GO:0034446	substrate adhesion-dependent cell spreading	8	0.588668	0.0892063	NRP1, FER, ABL1, FN1, ITGAV, BVES, FERMT2, MEGF9	1252	60	19453	2.07167	1	1	0.989104
GOTERM_BP_DIRECT	GO:0042796	snRNA transcription from RNA polymerase III promoter	3	0.220751	0.0893312	ICE1, ICE2, SNAPC3	1252	8	19453	5.82658	1	1	0.989104
GOTERM_BP_DIRECT	GO:0044314	protein K27-linked ubiquitination	3	0.220751	0.0893312	TRIM62, RNF6, RNF185	1252	8	19453	5.82658	1	1	0.989104
GOTERM_BP_DIRECT	GO:0003149	membranous septum morphogenesis	3	0.220751	0.0893312	FZD1, TGFB2, NOG	1252	8	19453	5.82658	1	1	0.989104
GOTERM_BP_DIRECT	GO:0035912	dorsal aorta morphogenesis	3	0.220751	0.0893312	HEY1, HEY2, ENG	1252	8	19453	5.82658	1	1	0.989104
GOTERM_BP_DIRECT	GO:2001135	regulation of endocytic recycling	3	0.220751	0.0893312	INPP5F, BVES, ATP9A	1252	8	19453	5.82658	1	1	0.989104
GOTERM_BP_DIRECT	GO:0071447	cellular response to hydroperoxide	3	0.220751	0.0893312	TP53INP1, PRKD1, CD36	1252	8	19453	5.82658	1	1	0.989104
GOTERM_BP_DIRECT	GO:1904045	cellular response to aldosterone	3	0.220751	0.0893312	ACE, SGK1, IGF1R	1252	8	19453	5.82658	1	1	0.989104
GOTERM_BP_DIRECT	GO:0021516	dorsal spinal cord development	3	0.220751	0.0893312	DRAXIN, PBX3, PROX1	1252	8	19453	5.82658	1	1	0.989104
GOTERM_BP_DIRECT	GO:0035520	monoubiquitinated protein deubiquitination	3	0.220751	0.0893312	USP47, USP7, USP15	1252	8	19453	5.82658	1	1	0.989104
GOTERM_BP_DIRECT	GO:0010837	regulation of keratinocyte proliferation	3	0.220751	0.0893312	YAP1, ZFP36, PRKD1	1252	8	19453	5.82658	1	1	0.989104
GOTERM_BP_DIRECT	GO:0019221	cytokine-mediated signaling pathway	16	1.17734	0.0913553	IFNGR1, STAT1, STAT2, INHBA, CBL, IL1A, FER, IL21R, JAK2, IL6ST, IL7R, SOS1, CNOT9, PRKACB, JAK1, IL13RA1	1252	160	19453	1.55375	1	1	0.989104
GOTERM_BP_DIRECT	GO:0006111	regulation of gluconeogenesis	4	0.294334	0.0919224	RANBP2, NLN, USP7, NR3C1	1252	17	19453	3.65589	1	1	0.989104
GOTERM_BP_DIRECT	GO:0045778	positive regulation of ossification	4	0.294334	0.0919224	TGFB2, NIPBL, BMPR2, ZBTB16	1252	17	19453	3.65589	1	1	0.989104
GOTERM_BP_DIRECT	GO:0032786	positive regulation of DNA-templated transcription, elongation	4	0.294334	0.0919224	SCAF8, PARP1, KAT7, ERCC6	1252	17	19453	3.65589	1	1	0.989104
GOTERM_BP_DIRECT	GO:0009395	phospholipid catabolic process	4	0.294334	0.0919224	ABHD12, LIPG, PLCG2, PLA2G4A	1252	17	19453	3.65589	1	1	0.989104
GOTERM_BP_DIRECT	GO:0047496	vesicle transport along microtubule	4	0.294334	0.0919224	KIF5B, PAFAH1B1, TRAK2, NDEL1	1252	17	19453	3.65589	1	1	0.989104
GOTERM_BP_DIRECT	GO:0035865	cellular response to potassium ion	4	0.294334	0.0919224	SLC12A2, NEK7, STK39, NPTX1	1252	17	19453	3.65589	1	1	0.989104
GOTERM_BP_DIRECT	GO:0051298	centrosome duplication	4	0.294334	0.0919224	CEP152, USP33, CCP110, CKAP5	1252	17	19453	3.65589	1	1	0.989104
GOTERM_BP_DIRECT	GO:0007205	protein kinase C-activating G-protein coupled receptor signaling pathway	5	0.367918	0.0919767	EDN1, DGKE, PARD3, PLPP1, DGKI	1252	27	19453	2.87732	1	1	0.989104
GOTERM_BP_DIRECT	GO:0090023	positive regulation of neutrophil chemotaxis	5	0.367918	0.0919767	EDN1, CAMK1D, MOSPD2, DNM1L, MCU	1252	27	19453	2.87732	1	1	0.989104
GOTERM_BP_DIRECT	GO:1904754	positive regulation of vascular associated smooth muscle cell migration	5	0.367918	0.0919767	DOCK7, MDM2, PDGFB, ATP7A, MAP3K7	1252	27	19453	2.87732	1	1	0.989104
GOTERM_BP_DIRECT	GO:0008219	cell death	6	0.441501	0.09446	TGFB2, CDKN1B, MAP3K20, AXIN2, SNCAIP, EIF4G2	1252	38	19453	2.4533	1	1	0.989104
GOTERM_BP_DIRECT	GO:1990090	cellular response to nerve growth factor stimulus	6	0.441501	0.09446	PARP1, KIDINS220, ID1, RAPGEF2, CBL, FOXO3	1252	38	19453	2.4533	1	1	0.989104
GOTERM_BP_DIRECT	GO:0014065	phosphatidylinositol 3-kinase signaling	6	0.441501	0.09446	PREX2, EDN1, PIK3CA, KBTBD2, PIK3C2A, IGF1R	1252	38	19453	2.4533	1	1	0.989104
GOTERM_BP_DIRECT	GO:0048678	response to axon injury	6	0.441501	0.09446	LYN, PCSK1, DPYSL3, PLCG2, RANGAP1, FGF2	1252	38	19453	2.4533	1	1	0.989104
GOTERM_BP_DIRECT	GO:0072593	reactive oxygen species metabolic process	6	0.441501	0.09446	NNT, SESN1, PDGFB, NOX4, CCN2, CCN1	1252	38	19453	2.4533	1	1	0.989104
GOTERM_BP_DIRECT	GO:0071363	cellular response to growth factor stimulus	8	0.588668	0.0954868	ACVR1, BMPR2, ANGPT2, MDM2, PDGFB, THBS1, FGFR3, TGFBR1	1252	61	19453	2.03771	1	1	0.989104

## Sheet: GO_BP_Vehicle_pathways
Category	ID	Term	Count	%	PValue	Genes	List Total	Pop Hits	Pop Total	Fold Enrichment	Bonferroni	Benjamini	FDR
GOTERM_BP_DIRECT	GO:0035556	intracellular signal transduction	77	6.15016	3.83672e-16	DGKG, CXCL8, TRAF3IP2, DGKA, MAST2, PRKAG2, HSPB1, CXCL1, RASSF1, RASSF3, MDK, MCF2L, RAC1, JAK3, STK32B, TNS3, TNS2, TNS1, UNC13B, VAV3, MAP4K2, PRKCH, UNC13A, KSR1, IGFBP5, PLA2G4C, MINK1, PRKCD, DAPK3, IRAK3, SDCBP2, ARHGAP45, LOC102724428, CARHSP1, LATS2, DDIT4, PRKD2, GNB1L, ARHGEF2, ARHGEF7, NPR1, SRC, SHC1, PKN3, ASB13, PSEN2, NLRC3, KALRN, PRKCZ, CAMKK1, SOCS3, SDCBP, MAPK7, IRAK2, MKNK2,…	1155	462	19453	2.80707	1.52378e-12	1.68408e-12	1.65279e-12
GOTERM_BP_DIRECT	GO:0007165	signal transduction	152	12.1406	7.36211e-16	DGKA, OLFML2A, ELK3, CCND3, GJA1, RASSF1, PPP4R1, RASSF3, PLAU, ANPEP, NAMPT, CCN3, SH3GL1, MAP2K3, MAP2K1, PRKCH, IL4R, IGFBP5, IGFBP4, STARD8, PRKCD, CSNK1D, TEX2, PRKAB1, PGF, MOB3A, ARHGAP45, OLFM1, S100A6, RIN1, PLPP3, NBL1, PDE9A, OPTN, CD274, NPR1, SHC1, PXN, CREM, ITPR1, STC1, CSF2RB, TNFRSF11A, KALRN, NDRG1, PRKCZ, CORO1C, ARHGAP22, FAM83G, SFN, SRGAP2, TNFSF18, SMAD1, PRPF38B, TNK2, OSG…	1155	1307	19453	1.95872	3.55549e-12	1.68408e-12	1.65279e-12
GOTERM_BP_DIRECT	GO:0030036	actin cytoskeleton organization	50	3.99361	4.42031e-15	FHL3, CXCL1, RND3, CSRP1, RAC1, STARD8, ACTN1, MINK1, RHOA, MTSS1, INF2, EHBP1L1, RHOJ, ITPKA, FSCN1, ELMO1, EZR, SPTBN5, ROCK2, SHC1, PDGFA, CORO1C, PDLIM1, SDCBP, PDLIM3, FGD5, ABLIM2, ABLIM3, MICALL2, S1PR1, PLEK2, FLNB, PIP5K1C, WASF2, PDLIM4, PDLIM7, VASP, DMTN, LIMK2, PARVB, CDC42BPA, CORO2B, SSH1, FMNL3, DIAPH1, EHD2, SMTN, BCL6, ABI3, TRIP10	1155	232	19453	3.62983	2.03171e-11	6.74097e-12	6.61573e-12
GOTERM_BP_DIRECT	GO:0001525	angiogenesis	51	4.07348	5.08397e-14	ROBO4, NRP2, CXCL8, SERPINE1, TNFAIP2, RORA, HIF3A, ELK3, MYDGF, ANPEP, CCN3, EPHB2, VAV3, EGFL7, TNFRSF12A, CEMIP2, VEZF1, YWHAZ, RHOB, MMP14, ADAM15, TAL1, RHOJ, NINJ1, PRKD2, ANGPTL4, CD47, NOTCH1, SHC1, PDGFA, RASIP1, ARHGAP22, DLL4, ADGRG1, S1PR1, CCL2, HMOX1, WASF2, TBX1, XBP1, FZD4, NOS3, TIE1, MCAM, DAB2IP, APLN, FMNL3, EFNA1, ACKR3, PLCD3, BMPR1A	1155	255	19453	3.36848	2.32631e-10	5.81479e-11	5.70676e-11
GOTERM_BP_DIRECT	GO:0006468	protein phosphorylation	67	5.35144	4.38654e-12	MAST2, AATK, PRKAG2, MYLK, IKBKB, STK10, PPP4R1, SLK, PIM1, PIM3, EPHB2, JAK3, MAP4K2, MAP2K1, PRKCH, MINK1, PRKCD, DAPK3, CSNK1D, IRAK3, PRKAB1, YWHAZ, CDC25B, FGR, LOC102724428, LATS2, PRKAR1B, RARA, PRKD2, TRIB3, CDKL1, ROCK2, SRC, PKN3, CSF2RB, KALRN, PRKCZ, CAMKK2, IRAK2, MKNK2, PTK2B, CCL2, CSK, FYN, MARK4, PAK4, UVRAG, SMAD1, DMPK, PLK2, LIMK2, NEK6, TNK2, STYK1, BMX, CDC42BPA, DCLK1, HIPK…	1155	444	19453	2.54154	2.00682e-08	3.70089e-09	3.63213e-09
GOTERM_BP_DIRECT	GO:0007015	actin filament organization	36	2.8754	4.85362e-12	BRK1, RND3, TRIOBP, PPP1R9B, CORO1C, SAMD14, RAC2, RAC1, TMSB10, PPARGC1B, TPM4, TPM3, ACTN1, TMOD2, SHROOM2, EMP2, ARAP1, RHOC, ARHGAP25, RHOD, SORBS3, RHOA, RHOB, MYO1B, MARCKS, RHOJ, MYO5C, CORO6, BCL2, FSCN1, ELMO1, TAGLN2, ARHGEF2, RHOQ, DBN1, BCAR1	1155	155	19453	3.91179	2.22056e-08	3.70089e-09	3.63213e-09
GOTERM_BP_DIRECT	GO:0008360	regulation of cell shape	35	2.79553	1.06396e-11	FBLIM1, F11R, RND3, SYNE3, PALM2AKAP2, FGD5, STRIP2, PDPN, PALM, GNA12, PLXNA2, RAC2, PTK2B, CCL2, FYN, RAC1, DMTN, MYO10, DAPK3, ARAP1, RHOC, BAIAP2, RHOD, RHOA, RHOB, FMNL3, FGR, DIAPH1, CFDP1, RHOJ, CDC42EP3, PLXNB2, CDC42EP1, EZR, RHOQ	1155	151	19453	3.90387	4.86762e-08	6.95375e-09	6.82456e-09
GOTERM_BP_DIRECT	GO:0000122	negative regulation of transcription from RNA polymerase II promoter	111	8.86581	4.67994e-10	ZMYND8, ENO1, ETS2, ELK3, RPS14, CCND3, EDNRB, CCND1, MYC, ZNF205, MEF2A, SOX13, ARID5A, SOX12, HIC1, TLE5, MAF, BIN1, TRIB3, FLYWCH1, EZR, BCORL1, AJUBA, ATF4, ZNF274, NOTCH1, CTBP2, MAX, CREM, TXN, SDCBP, SFN, MSC, ZBTB7B, LYAR, RREB1, SKIL, ZBTB7A, XBP1, CBX6, ZFHX3, JUND, SMAD3, CBX4, WFS1, NFATC2, NR2F2, POU6F1, NR4A2, DRAP1, EFNA1, BCL6, PKIA, BHLHE40, MAFF, MAFK, PKIG, OGT, PHF19, MXD4, FH…	1155	1016	19453	1.84007	2.14107e-06	2.67634e-07	2.62662e-07
GOTERM_BP_DIRECT	GO:0030335	positive regulation of cell migration	43	3.4345	6.63174e-09	CD274, RIPOR1, CD151, NOTCH1, CSF1, ROCK2, SEMA3A, PDGFA, SEMA3F, PPM1F, VSIR, GNAI2, MYLK, SDCBP, PLAU, MDK, PDPN, S1PR1, PTK2B, STX4, EPHB2, SEMA6B, SUN2, XBP1, SMAD3, FZD4, MCAM, SEMA4B, DAPK3, SEMA4C, RHOC, RHOD, RHOA, FGR, DIAPH1, MMP14, TRIP6, MYADM, F2RL1, HPSE, BCAR1, EPHA2, FERMT3	1155	267	19453	2.71245	3.03398e-05	3.37114e-06	3.3085e-06
GOTERM_BP_DIRECT	GO:0045944	positive regulation of transcription from RNA polymerase II promoter	122	9.74441	2.06346e-08	CRTC1, CD81, FHOD1, RORA, ETS1, ETS2, ELK3, ZMIZ1, MYC, ZMIZ2, NAMPT, IER5, IER2, DDX17, MEF2A, LMO2, ARID5A, LMO7, SOX12, MAF, PRKD2, ATF4, ZNF395, NOTCH1, CTBP2, MAX, CREM, HELZ2, ZNF827, DVL1, ZBTB7B, RREB1, PPARGC1B, BCL9L, S100A10, SMAD1, XBP1, ZFHX3, JUND, SMAD3, JUP, TGFB3, HMGA1, NFATC2, MICAL2, NFATC1, NR2F2, POU2F2, FLI1, NR4A2, DRAP1, FOSL1, NFKBIA, NR4A1, RGCC, AGO2, BCL3, ZFP64, MAFF…	1155	1232	19453	1.66784	9.43988e-05	9.44033e-06	9.26493e-06
GOTERM_BP_DIRECT	GO:0016477	cell migration	42	3.35463	6.42403e-08	DOCK5, CD63, LAMA5, CD151, SDC4, ITGB4, PXN, SDC3, RND3, PRKCZ, PPP1R9B, PIK3C2B, CORO1C, ADGRG1, STRIP2, PDPN, S1PR1, HES1, RAC1, PAK4, VAV3, RHBDF1, JUP, SHROOM2, NFATC2, EMP2, RHOC, CDC42BPA, RHOD, RHOA, RHOB, FMNL3, EFNA1, RHOJ, CORO6, FSCN1, ELMO1, CD47, PHLDB2, RHOQ, BCAR1, EPHA2	1155	278	19453	2.54454	0.000293856	2.67181e-05	2.62217e-05
GOTERM_BP_DIRECT	GO:0051056	regulation of small GTPase mediated signal transduction	25	1.99681	1.77213e-07	KALRN, SIPA1L3, ARHGAP22, FGD5, MCF2L, SRGAP2, VAV3, PLEKHG3, PLEKHG4, PLEKHG1, PRPF38B, ARHGEF15, PLEKHG5, ARAP3, MYO9B, ARHGAP27, ARAP1, RHOD, ARHGAP23, ARHGAP45, NET1, ARHGEF1, ARHGEF2, ARHGEF7, SIPA1	1155	122	19453	3.45132	0.000810421	6.75625e-05	6.63072e-05
GOTERM_BP_DIRECT	GO:0006954	inflammatory response	53	4.23323	1.2536e-06	NRROS, CXCL8, TRAF3IP2, CSF1, GPR68, LY75, ADM, CXCL1, F11R, HK1, IKBKB, NDST1, HYAL1, CCRL2, STAB1, RAC1, LGALS9, HAVCR2, CMKLR1, KDM6B, MAP2K3, IGFBP4, PLA2G4C, TNFRSF1B, TNFRSF1A, NINJ1, CHST1, CD47, MGLL, CHST2, EPHA2, CEBPB, PRKCZ, PTGS1, HRH1, TBXA2R, IRAK2, CCL2, APOL3, GGT5, SMAD1, CARD8, DAB2IP, FOSL1, NR4A1, THEMIS2, TNIP1, BCL6, TNIP2, ACER3, F2RL1, PTX3, HPSE	1155	436	19453	2.04736	0.00571883	0.000422176	0.000414332
GOTERM_BP_DIRECT	GO:0006915	apoptotic process	68	5.43131	1.33052e-06	AVEN, CSRNP1, PLEKHF1, PPP1R13B, HIF3A, PTPRH, YBX3, MYDGF, CASP7, SLK, LGALS1, RASSF3, PPP1R13L, CASP3, BCL7B, PEA15, PIM1, PIM3, C19ORF12, ZNF385A, NKX3-1, SRGN, MEF2A, TNFRSF12A, MAP1S, PRKCD, DAPK3, EMP1, EMP2, RHOB, TNFRSF1A, DAD1, DDIT4, ELMO1, TNFRSF25, CD47, PPARD, KANK2, SEMA3A, NOL3, ZFP36L1, DRAM1, RPS3, PTK2B, PMAIP1, MEF2D, PAK4, BCAP31, XBP1, BNIP3, NEK6, CARD8, TNFRSF10B, TNFRSF10A…	1155	619	19453	1.85022	0.00606865	0.000422176	0.000414332
GOTERM_BP_DIRECT	GO:0032956	regulation of actin cytoskeleton organization	21	1.67732	1.40518e-06	DMTN, ROCK2, PRKCD, DAPK3, TWF2, DIXDC1, PDGFA, F11R, RHOC, BAIAP2, RHOD, RND3, CORO2B, RHOA, RHOB, FSCN1, RAC2, PTK2B, ESAM, RAC1, RHOQ	1155	100	19453	3.53691	0.00640811	0.000422176	0.000414332
GOTERM_BP_DIRECT	GO:0072659	protein localization to plasma membrane	28	2.23642	1.47646e-06	LAMA5, PLEKHF1, ROCK2, CD81, RAB3D, F11R, PRKCZ, IKBKB, PALM, FLOT2, SCN3B, S100A10, NHERF2, JUP, RHBDF2, EMP2, TTC7A, RAB11A, TNFRSF1A, RAB10, EHD1, EHD2, TSPAN14, EHD4, FRMD8, MYADM, EZR, EPHA2	1155	165	19453	2.85811	0.00673206	0.000422176	0.000414332
GOTERM_BP_DIRECT	GO:0045766	positive regulation of angiogenesis	28	2.23642	1.66535e-06	CXCL8, SERPINE1, HSPB1, ADM, ETS1, AQP1, MYDGF, RRAS, TBXA2R, HYAL1, PTK2B, HMOX1, CD34, SASH1, PAK4, XBP1, JUP, NOS3, TIE1, EMP2, PGF, HIPK2, RHOB, NINJ1, AGO2, PRKD2, HPSE, ANGPTL4	1155	166	19453	2.84089	0.00759002	0.00042628	0.00041836
GOTERM_BP_DIRECT	GO:0051496	positive regulation of stress fiber assembly	15	1.19808	1.67717e-06	SMAD3, SDC4, ARHGEF15, TGFB3, ROCK2, FHOD1, PXN, RHOC, SORBS3, RHOA, PPM1F, RGCC, CD47, RAC1, S100A10	1155	53	19453	4.76672	0.00764369	0.00042628	0.00041836
GOTERM_BP_DIRECT	GO:0048870	cell motility	14	1.11821	2.2317e-06	MAP2K1, ITGB4, BRK1, PLD1, ETS1, ACTB, MMP14, BCL6, FSCN1, ELMO1, RAC1, CD34, IER2, EPHA2	1155	47	19453	5.01689	0.0101581	0.000537369	0.000527385
GOTERM_BP_DIRECT	GO:0043065	positive regulation of apoptotic process	43	3.4345	4.01944e-06	TOP2A, B4GALT1, SRC, ADM, CASP7, LGALS1, AIFM2, CASP3, HMOX1, PMAIP1, CTSD, TGM2, PHLDA3, UNC13B, VAV3, BNIP3L, PRPF38B, TNFRSF12A, TGFB3, BNIP3, DAPK3, DAB2IP, OSGIN1, TNFRSF10B, TNFRSF10A, PNMA2, DUSP6, RHOB, NET1, FOSL1, OLFM1, NR4A1, REST, LATS2, BCL6, BIN1, STK17A, BCL2, ARHGEF7, MAP3K11, ATF4, BCL2L1, SLC27A4	1155	336	19453	2.15543	0.0182209	0.000919446	0.000902363
GOTERM_BP_DIRECT	GO:0043123	positive regulation of I-kappaB kinase/NF-kappaB signaling	31	2.47604	4.28622e-06	CANT1, TRAF3IP2, SLC44A2, SLC20A1, SECTM1, CXXC5, TRIM8, IKBKB, GJA1, LGALS1, HMOX1, TRIM25, FYN, LGALS9, APOL3, PLK2, NEK6, PLEKHG5, SHISA5, TNFRSF10B, RHOC, RHOA, TNFRSF1A, FKBP1A, GPRC5B, TNIP2, PELI1, F2RL1, LTBR, AJUBA, GAPDH	1155	205	19453	2.5469	0.0194185	0.000933783	0.000916434
GOTERM_BP_DIRECT	GO:0007266	Rho protein signal transduction	15	1.19808	6.64245e-06	RIPOR1, ROCK2, ITGA3, PLEKHG5, MYO9B, RHOD, RHOA, RHOB, ADGRG1, BCL6, PDPN, CDC42EP3, GNA12, CDC42EP1, ARHGEF1	1155	59	19453	4.28197	0.0299322	0.00138133	0.00135566
GOTERM_BP_DIRECT	GO:0045893	positive regulation of transcription, DNA-templated	73	5.83067	1.35119e-05	CITED4, CCDC124, RORA, ETS1, ACTB, TRIM8, IKBKB, LBH, MDK, MYC, PIM1, TRIM25, NKX3-1, YWHAH, MAP2K3, MEF2A, MAP2K1, MAP2K2, DTX3L, ACTN1, TFE3, TFEB, ETV4, MORF4L1, ELF4, TAL1, RARA, TRIM16, TRIM56, ATF4, PPARD, CREB5, INO80C, FOXC2, SP100, CEBPB, NFIX, NOTCH1, MYRF, MAX, SRC, SHC1, HDAC1, FOXK1, CAMKK2, PDLIM1, RAI1, NFIL3, TBL1X, RREB1, TBX1, ZFHX3, NIBAN2, SMAD3, RBPMS, FZD4, TGFB3, CNBP, HMGA…	1155	728	19453	1.68887	0.0599456	0.00260922	0.00256075
GOTERM_BP_DIRECT	GO:0044344	cellular response to fibroblast growth factor stimulus	11	0.878594	1.36877e-05	TBX1, DLL4, NR4A1, CXCL8, HYAL1, MYC, HYAL2, CCL2, GCLM, ZFP36L2, ZFP36L1	1155	33	19453	5.61414	0.0607013	0.00260922	0.00256075
GOTERM_BP_DIRECT	GO:0001666	response to hypoxia	27	2.15655	1.54405e-05	PSEN2, SLC2A1, ITPR1, PDGFA, ADM, PLAT, HIF3A, NOL3, PDLIM1, PLAU, CASP3, CAPN2, PTK2B, HMOX1, SMAD3, FZD4, TGFB3, BNIP3, CBFA2T3, RHOA, PGF, NR4A2, REST, MMP14, DDIT4, ANGPTL4, AJUBA	1155	176	19453	2.58378	0.0682035	0.00282561	0.00277311
GOTERM_BP_DIRECT	GO:0000165	MAPK cascade	25	1.99681	1.8189e-05	CAMKK2, ZFP36L1, PPP1CB, MAPK7, MYC, PEA15, PTK2B, CCL2, MBP, RCE1, MAP2K3, MEF2A, SMAD1, DUSP5, MAP2K1, MAP2K2, IGFBP4, MINK1, DAB2IP, SORBS3, DUSP6, DUSP7, ITPKB, SHANK3, MAP3K11	1155	157	19453	2.68191	0.0798469	0.0030854	0.00302808
GOTERM_BP_DIRECT	GO:0007163	establishment or maintenance of cell polarity	14	1.11821	1.82089e-05	PARVB, RHOC, RHOD, RND3, RHOA, ACTB, RHOB, KIAA1614, STK25, RHOJ, FSCN1, RAC2, RAC1, RHOQ	1155	56	19453	4.21061	0.079931	0.0030854	0.00302808
GOTERM_BP_DIRECT	GO:0071474	cellular hyperosmotic response	7	0.559105	2.91569e-05	NFAT5, ERRFI1, SLC2A1, ARHGEF2, RCSD1, YBX3, AQP1	1155	12	19453	9.82475	0.12488	0.00476403	0.00467552
GOTERM_BP_DIRECT	GO:0030032	lamellipodium assembly	11	0.878594	3.19348e-05	VAV3, ABLIM2, DMTN, ABLIM3, S1PR1, PARVB, RAC1, ARHGEF7, RHOD, AJUBA, WASF2	1155	36	19453	5.1463	0.135932	0.00503799	0.00494439
GOTERM_BP_DIRECT	GO:0007155	cell adhesion	59	4.71246	3.42329e-05	NRP2, B4GALT1, ITGB4, ICAM2, F11R, RND3, ICAM1, STAB1, FLOT2, CCN3, RAC1, CD34, SCN1B, EGFL7, TNFRSF12A, ITGA3, EMP2, MTSS1, RHOB, CLDN11, CLDN5, CFDP1, MMRN2, NINJ1, PRKD2, CD47, JCAD, EPHA2, ARF6, CD151, SRC, LAMA4, PXN, PCDH12, KLC1, EFNB1, ADGRG1, S1PR1, CCL2, IGFBP7, HES1, MPZL3, PCDH1, IL32, JUP, MCAM, PARVB, BMX, LYVE1, SORBS3, AFDN, PPFIBP1, THEMIS2, ITGA10, CD9, ACKR3, NECTIN2, BCAR1, NE…	1155	566	19453	1.75566	0.144969	0.00522051	0.00512352
GOTERM_BP_DIRECT	GO:0071456	cellular response to hypoxia	22	1.75719	4.08619e-05	BNIP3L, NOTCH1, SRC, BNIP3, DNMT3A, STC1, RORA, AQP3, NDRG1, HIPK2, ZFP36L1, AQP1, RGCC, MYC, STC2, LMNA, BCL2, PMAIP1, HMOX1, SLC29A1, NKX3-1, PPARD	1155	134	19453	2.76517	0.170512	0.00587469	0.00576554
GOTERM_BP_DIRECT	GO:0006366	transcription from RNA polymerase II promoter	32	2.55591	4.10907e-05	NFAT5, CEBPB, NFIX, NOTCH1, CEBPD, CCDC124, HIF3A, ARRB2, ETS1, ABLIM3, NFIL3, MYC, POLR2H, ZBTB7B, RREB1, BCL9L, SMAD1, XBP1, JUND, KLF13, TSC22D1, NFATC2, KLF4, TNFRSF1A, NR4A2, DRAP1, NR4A1, MAF, BCL6, TAL1, NFIC, ATF4	1155	241	19453	2.23634	0.17138	0.00587469	0.00576554
GOTERM_BP_DIRECT	GO:0071222	cellular response to lipopolysaccharide	28	2.23642	4.57788e-05	CD274, CEBPB, CXCL8, SRC, SERPINE1, CXCL1, CASP7, EDNRB, TBXA2R, IRAK2, MRC1, CAPN2, CCL2, EPHB2, GIT1, HAVCR2, MAP2K3, XBP1, DAB2IP, ARID5A, IRAK3, TNFRSF1B, RHOA, SLC7A5, TNIP1, TNIP2, RARA, PPARD	1155	198	19453	2.38176	0.188964	0.0063466	0.00622868
GOTERM_BP_DIRECT	GO:0043409	negative regulation of MAPK cascade	12	0.958466	4.78324e-05	DUSP4, EFNA1, SPRED3, DUSP5, SPRED2, DUSP10, DUSP3, RNF149, DUSP1, SH2B3, DUSP6, DUSP7	1155	45	19453	4.49131	0.196548	0.00643627	0.00631669
GOTERM_BP_DIRECT	GO:0008285	negative regulation of cell proliferation	50	3.99361	5.88232e-05	CDKN1A, CXCL8, B4GALT1, ADM, CXCL1, ADARB1, ETS1, RASSF3, ADAMTS1, TNS2, NKX3-1, MAP2K1, KLF13, DUSP1, PPP2R5C, WNT9A, CBFA2T3, ZEB1, MMRN2, RARA, KANK2, NOTCH1, CTBP2, NDRG1, DLL4, ADGRG1, PDPN, LMNA, PTK2B, IGFBP7, CSK, SH2B3, TP53I11, E2F7, SMAD1, CDKN2B, NIBAN2, SMAD3, TGFB3, NOS3, DAB2IP, HMGA1, KLF4, FOSL1, REST, RGCC, BCL6, PMP22, CD9, ACKR3	1155	462	19453	1.82277	0.235951	0.00768903	0.00754617
GOTERM_BP_DIRECT	GO:0098609	cell-cell adhesion	27	2.15655	9.18326e-05	LAMA5, SHC1, FBLIM1, SRC, ICAM2, F11R, ICAM1, PDLIM1, LGALS1, PDPN, PIP5K1C, CD34, MPZL2, PAK4, KIRREL1, CD93, JUP, ITGA3, BAIAP2, RAB10, KRT18, ITGA10, BCL2, CDC42EP1, ESAM, LIMS2, NECTIN1	1155	195	19453	2.33203	0.343054	0.0116704	0.0114536
GOTERM_BP_DIRECT	GO:0034097	response to cytokine	12	0.958466	0.000110372	FOSL1, CD274, SP100, CDKN2B, BCL2, TIMP2, RARA, TNFRSF11A, OSMR, SKIL, IL6R, BCL2L1	1155	49	19453	4.12468	0.396484	0.0135832	0.0133308
GOTERM_BP_DIRECT	GO:0007010	cytoskeleton organization	23	1.83706	0.000112822	PRR5, DMTN, MAST2, MICAL2, ARAP3, SIPA1L3, SYNE3, SORBS3, FMNL3, DIAPH1, FGD5, STRIP2, ABLIM2, ABLIM3, MDK, BIN1, PALM, CCL2, SH3BGRL3, AJUBA, NECTIN2, SIPA1, PAK4	1155	154	19453	2.51543	0.403209	0.0135832	0.0133308
GOTERM_BP_DIRECT	GO:0007507	heart development	29	2.31629	0.000123585	FOXC2, CDKN1A, NOTCH1, TRAF3IP2, SHC1, ADM, SMG9, ZFP36L1, PDLIM1, CASP7, GJA1, PDLIM3, CASP3, DVL1, PDLIM4, PDLIM7, NKX3-1, KDM6B, MAP2K3, MEF2A, TBX1, MAP2K1, MAP2K2, ITGA3, MICAL2, EPOR, POU6F1, BCOR, PPARD	1155	221	19453	2.21009	0.431888	0.0144975	0.0142281
GOTERM_BP_DIRECT	GO:0061028	establishment of endothelial barrier	8	0.638978	0.00014133	PPP1R16B, ROBO4, EDNRB, MYADM, F2RL1, HPSE, EZR, ICAM1	1155	21	19453	6.41616	0.476192	0.0161646	0.0158643
GOTERM_BP_DIRECT	GO:0035025	positive regulation of Rho protein signal transduction	10	0.798722	0.000193304	NET1, ADGRG1, PRPF38B, MCF2L, F2RL1, ARRB1, GPR4, RAC1, F11R, F2RL3	1155	36	19453	4.67845	0.587059	0.0215699	0.0211691
GOTERM_BP_DIRECT	GO:0046777	protein autophosphorylation	25	1.99681	0.000199539	SRC, CAMKK2, STK10, SLK, MKNK2, PIM1, PTK2B, PIM3, CSK, FYN, NEK6, DAPK3, MINK1, IRAK3, BMX, CLK4, FGR, CLK1, STK24, STK25, ULK3, PRKD2, ATP13A2, MAP3K11, MAP3K12	1155	182	19453	2.31352	0.598674	0.0217355	0.0213316
GOTERM_BP_DIRECT	GO:0048041	focal adhesion assembly	9	0.71885	0.000209509	SRC, ACTN1, TRIP6, BCL2, PTK2B, ARHGEF7, RHOD, AJUBA, CORO2B	1155	29	19453	5.22696	0.616572	0.0222907	0.0218766
GOTERM_BP_DIRECT	GO:0002181	cytoplasmic translation	16	1.27796	0.000282486	RPL21, RPL32, RPL31, RPL34, RPL13A, RPL35A, RPL10A, RPS15, RPS14, RPS16, RPL37A, RPS3, RPL14, RPL13, RPL37, RPL28	1155	91	19453	2.96131	0.725432	0.0293721	0.0288264
GOTERM_BP_DIRECT	GO:1900026	positive regulation of substrate adhesion-dependent cell spreading	11	0.878594	0.000298038	DOCK5, DMTN, MDK, MYADM, HPSE, RAC1, ARHGEF7, RREB1, TRIOBP, LIMS2, S100A10	1155	46	19453	4.02754	0.744294	0.0303005	0.0297375
GOTERM_BP_DIRECT	GO:0030334	regulation of cell migration	18	1.4377	0.000392354	PLEKHG3, LAMA5, ROBO4, LAMA4, MINK1, MEAK7, OSGIN1, RHOA, RHOB, SLK, ABI3, LMNA, PLXNA2, RAC2, PLXNB2, RAC1, AJUBA, TMSB10	1155	114	19453	2.65933	0.833935	0.0383173	0.0376054
GOTERM_BP_DIRECT	GO:0043066	negative regulation of apoptotic process	53	4.23323	0.000393643	AVEN, PRR5, CDKN1A, OGG1, FHL2, HSPB1, SMG9, PTMS, AQP1, IKBKB, MYDGF, EDNRB, CCND2, MYC, CASP3, PIM1, PIM3, TGM2, BNIP3L, TSC22D1, PLAUR, SERPINB9, YWHAZ, DAD1, ANGPTL4, STK40, PPARD, SRC, SHC1, HDAC1, PSEN2, NOL3, PRKCZ, SOCS3, PDPN, PTK2B, TNFSF18, NQO1, PRNP, XBP1, NIBAN2, SMAD3, CBX4, WFS1, PLK2, BNIP3, TNFRSF10D, KRT18, BCL3, BCL2, VIP, LIMS2, BCL2L1	1155	540	19453	1.65305	0.834911	0.0383173	0.0376054
GOTERM_BP_DIRECT	GO:0009611	response to wounding	14	1.11821	0.000488773	RIPOR1, ITGB4, ABHD2, PDGFA, ADM, LYVE1, ZFP36L2, ZFP36L1, FOSL1, MDK, MYC, CASP3, RAC1, F2RL3	1155	76	19453	3.10255	0.893188	0.0465862	0.0457207
GOTERM_BP_DIRECT	GO:0009410	response to xenobiotic stimulus	32	2.55591	0.000518205	BCAR3, CDKN1A, NNMT, TRAF3IP2, SRC, OGG1, PDGFA, LRP8, PNP, CCND1, TBXA2R, MDK, MYC, CASP3, GNA12, PTK2B, HMOX1, TGIF1, VAV3, CPT1A, ITGA3, DNMT3A, NFATC2, RHOA, PGF, DUSP6, FOSL1, NPC1, DAD1, BCL2, PLIN2, GCLM	1155	277	19453	1.9457	0.90665	0.0483834	0.0474845
GOTERM_BP_DIRECT	GO:2000463	positive regulation of excitatory postsynaptic potential	9	0.71885	0.000548427	PRKAR1B, DVL1, TBC1D24, PTK2B, BAIAP2, PRKCZ, SHANK3, STX1A, SSH1	1155	33	19453	4.59339	0.918711	0.0501811	0.0492487
GOTERM_BP_DIRECT	GO:0018105	peptidyl-serine phosphorylation	24	1.91693	0.000580876	PRKCH, DMPK, ROCK2, PKN3, SRC, MAST2, PLK2, NEK6, PRKCD, CSNK1D, PRKCZ, DCLK1, HIPK2, CLK1, IKBKB, LATS2, MAPK7, MKNK2, ULK3, BCL2, PRKD2, PKN1, STK32B, MAP3K12	1155	184	19453	2.19684	0.929931	0.0515748	0.0506166
GOTERM_BP_DIRECT	GO:0010595	positive regulation of endothelial cell migration	13	1.03834	0.000595361	GPI, FOXC2, NRP2, ROCK2, ETS1, RHOB, RRAS, PTK2B, PRKD2, RAC1, PLPP3, SASH1, BCAR1	1155	68	19453	3.21988	0.934427	0.0515748	0.0506166
GOTERM_BP_DIRECT	GO:0031668	cellular response to extracellular stimulus	7	0.559105	0.000597479	NR4A2, FOSL1, CDKN1A, CDKN2B, ASGR1, TLE5, PLEC	1155	19	19453	6.2051	0.935059	0.0515748	0.0506166
GOTERM_BP_DIRECT	GO:0042981	regulation of apoptotic process	29	2.31629	0.000679937	RBM25, PPP1R13B, NOL3, ETS1, LRP8, ACTB, SLK, LGALS1, RASSF3, PEA15, TNFAIP8L1, RPS3, JAK3, ZBTB7A, TGM2, CARD10, ACTN1, CARD8, DAPK3, STYK1, OSGIN1, TNFRSF10B, MORF4L1, BCL3, RARA, TNFRSF25, ANP32B, BCAR1, BCL2L1	1155	245	19453	1.99359	0.955478	0.0562221	0.0551775
GOTERM_BP_DIRECT	GO:0070301	cellular response to hydrogen peroxide	13	1.03834	0.00068244	KDM6B, NQO1, PRPF38B, SRC, BNIP3, PRKCD, KLF2, RHOB, AQP1, NET1, MAPK7, RPS3, FYN	1155	69	19453	3.17321	0.955985	0.0562221	0.0551775
GOTERM_BP_DIRECT	GO:0010629	negative regulation of gene expression	35	2.79553	0.000693039	CDKN1A, NOTCH1, CXCL8, ROCK2, MAX, HDAC1, SRC, ZFP36L1, DLL4, GJA1, MYC, STC2, FLOT2, HES1, FYN, LGALS9, GAS2L1, ZBTB7B, LDLR, CD34, HAVCR2, NKX3-1, TGIF1, SMAD3, SFMBT2, KLF4, APLN, TLE5, OLFM1, SLC7A5, CLDN5, REST, PC, MYADM, BMPR1A	1155	319	19453	1.84791	0.95807	0.0562221	0.0551775
GOTERM_BP_DIRECT	GO:0042127	regulation of cell proliferation	23	1.83706	0.000700472	LAMA5, IL4R, JUND, KSR1, JUP, TGFB3, MEAK7, OSGIN1, NDRG1, PPP1R9B, PTGS1, DUSP22, NFKBIA, CCND3, CFDP1, BCL6, TAL1, PLAU, BCL6B, PTK2B, ARHGEF2, PLCD3, IER5	1155	175	19453	2.21358	0.959473	0.0562221	0.0551775
GOTERM_BP_DIRECT	GO:0030155	regulation of cell adhesion	12	0.958466	0.000713934	PPP1CB, LAMA5, CXCL8, PLAU, ROCK2, LAMA4, PLAUR, S1PR1, PTK2B, C2CD4B, LMO7, GPR4	1155	60	19453	3.36848	0.961895	0.0563146	0.0552683
GOTERM_BP_DIRECT	GO:0006897	endocytosis	25	1.99681	0.000749773	RAB5C, LY75, SNX33, STON2, LRP8, MICALL1, MRC1, SNX9, LDLR, WASF2, TNK2, CSNK1D, EPS15L1, EHD1, EHD2, EHD4, NPC1, RABEP2, BIN1, RHOJ, TRIP10, ESYT2, RIN1, RHOQ, BCL2L1	1155	199	19453	2.11588	0.967662	0.0579559	0.0568791
GOTERM_BP_DIRECT	GO:0009615	response to virus	17	1.35783	0.000760077	IFITM3, SRC, ODC1, HSPB1, IRAK3, ENO1, DCLK1, ISG20, FGR, FOSL1, IKBKB, OAS2, HYAL1, NPC2, HYAL2, BCL3, BCL2L1	1155	110	19453	2.60292	0.969152	0.0579559	0.0568791
GOTERM_BP_DIRECT	GO:2001224	positive regulation of neuron migration	7	0.559105	0.000810989	SHTN1, MDK, SEMA3A, DAB2IP, TBC1D24, NSMF, ARHGEF2	1155	20	19453	5.89485	0.975566	0.0598432	0.0587313
GOTERM_BP_DIRECT	GO:2000573	positive regulation of DNA biosynthetic process	7	0.559105	0.000810989	RGCC, SRC, MYC, PTK2B, NFATC1, PRKD2, ARRB2	1155	20	19453	5.89485	0.975566	0.0598432	0.0587313
GOTERM_BP_DIRECT	GO:0071498	cellular response to fluid shear stress	6	0.479233	0.000928689	XBP1, SRC, PTK2B, MTSS1, KLF2, PLEC	1155	14	19453	7.21818	0.985746	0.067064	0.065818
GOTERM_BP_DIRECT	GO:0048488	synaptic vesicle endocytosis	10	0.798722	0.000949292	BIN1, AP2S1, TBC1D24, SNCG, PIP5K1C, SYNJ2, STON2, STX1A, ACTB, ARF6	1155	44	19453	3.82782	0.987029	0.067064	0.065818
GOTERM_BP_DIRECT	GO:0007264	small GTPase mediated signal transduction	18	1.4377	0.000952821	DOCK6, VAV3, BCAR3, DOCK5, TNK2, SH2D3C, RHOC, PLD1, RHOD, RND3, RHOA, RHOJ, CCDC88C, RAC2, HMOX1, RAC1, RAPGEF5, RHOQ	1155	123	19453	2.46475	0.987237	0.067064	0.065818
GOTERM_BP_DIRECT	GO:1902042	negative regulation of extrinsic apoptotic signaling pathway via death domain receptors	8	0.638978	0.000998848	ITPRIP, NOS3, PEA15, SERPINE1, HMOX1, ARHGEF2, BCL2L1, ICAM1	1155	28	19453	4.81212	0.989663	0.0692383	0.0679519
GOTERM_BP_DIRECT	GO:0030865	cortical cytoskeleton organization	7	0.559105	0.00107885	RAC2, RAC1, RHOC, RHOD, RND3, RHOA, RHOB	1155	21	19453	5.61414	0.992834	0.0728698	0.0715159
GOTERM_BP_DIRECT	GO:0007179	transforming growth factor beta receptor signaling pathway	16	1.27796	0.00108309	SMAD1, SMAD3, NRROS, TGFB3, GDF15, SRC, PXN, TGFBRAP1, ARRB2, LRRC32, HIPK2, DUSP22, CLDN5, ZMIZ1, SKIL, BMPR1A	1155	103	19453	2.6163	0.992972	0.0728698	0.0715159
GOTERM_BP_DIRECT	GO:0042542	response to hydrogen peroxide	10	0.798722	0.00112507	FOSL1, STK24, STK25, CASP3, BCL2, CAPN2, PTK2B, HMOX1, FYN, AREG	1155	45	19453	3.74276	0.994201	0.0732986	0.0719368
GOTERM_BP_DIRECT	GO:0006979	response to oxidative stress	18	1.4377	0.00114361	CYB5B, NQO1, PRNP, RBPMS, OGG1, ATOX1, PTGS1, PDLIM1, MMP14, STK25, STC2, ERCC1, PRDX1, NDUFS2, HMOX1, TRIM25, C19ORF12, GCLM	1155	125	19453	2.42531	0.994673	0.0732986	0.0719368
GOTERM_BP_DIRECT	GO:0001701	in utero embryonic development	26	2.07668	0.00114505	GPI, EXOC3L2, NOTCH1, KEAP1, BRK1, SMG9, YBX3, GJA1, SH3PXD2A, ZMIZ1, MYC, GNA12, RBBP6, SMAD3, TGFB3, NOS3, TIE1, ATP11A, KLF2, FOSL1, RCN1, ARMC5, MAFF, DBN1, BMPR1A, BCL2L1	1155	217	19453	2.01799	0.994708	0.0732986	0.0719368
GOTERM_BP_DIRECT	GO:0071347	cellular response to interleukin-1	14	1.11821	0.00115355	CEBPB, CXCL8, DAB2IP, RORA, KLF2, AKAP12, HYAL1, MYC, HYAL2, CCL2, HES1, CD47, ADAMTS7, NKX3-1	1155	83	19453	2.84089	0.99491	0.0732986	0.0719368
GOTERM_BP_DIRECT	GO:0071499	cellular response to laminar fluid shear stress	5	0.399361	0.00121993	XBP1, MAPK7, KLF4, SREBF2, KLF2	1155	9	19453	9.3569	0.996245	0.0764548	0.0750343
GOTERM_BP_DIRECT	GO:0070373	negative regulation of ERK1 and ERK2 cascade	14	1.11821	0.00129212	DUSP4, ERRFI1, XBP1, DUSP3, DAB2IP, DUSP6, SPRED3, SPRED2, DUSP10, TNIP1, CNKSR3, CSK, EPHB2, EZR	1155	84	19453	2.80707	0.997302	0.0798847	0.0784005
GOTERM_BP_DIRECT	GO:0043410	positive regulation of MAPK cascade	22	1.75719	0.00133358	MAP2K3, TBX1, BCAR3, MAP2K1, MAP2K2, GPR37, KSR1, SHC1, TGFB3, ROCK2, GDF15, CD81, IGFBP4, DAB2IP, LAPTM5, PDGFA, SORBS3, EFNA1, MYDGF, NDST1, IL6R, JCAD	1155	172	19453	2.15426	0.997769	0.0813484	0.0798371
GOTERM_BP_DIRECT	GO:0048812	neuron projection morphogenesis	12	0.958466	0.00142258	SHTN1, NYAP1, UBB, MAP1S, MINK1, DAB2IP, MICOS10-NBL1, SRGAP2, NBL1, DCLK1, RHOA, DBN1	1155	65	19453	3.10937	0.998516	0.0856358	0.0840447
GOTERM_BP_DIRECT	GO:0001933	negative regulation of protein phosphorylation	14	1.11821	0.00144427	PRNP, CDKN1A, KIRREL1, DAB2IP, PRR5L, ARRB2, DUSP6, CORO1C, SPRED3, SPRED2, MYADM, PKN1, EPHB2, PLPP3	1155	85	19453	2.77405	0.998656	0.0858119	0.0842176
GOTERM_BP_DIRECT	GO:0008219	cell death	9	0.71885	0.00148412	BNIP3, PMP22, HMOX1, EMP1, SUSD6, PRKD2, EMP2, OPTN, MAP3K11	1155	38	19453	3.989	0.998881	0.0870492	0.0854318
GOTERM_BP_DIRECT	GO:0010628	positive regulation of gene expression	49	3.91374	0.0015193	CXCL8, CSF1, ARRB2, LRRC32, ETS1, VSIR, GJA1, MYC, LGALS9, EPHB2, CD34, NKX3-1, MEF2A, MAP2K1, MAP2K2, ITGA3, PRKAB1, ADAM19, OLFM1, CLDN5, MAF, RARA, EZR, ATF4, PPARD, NFAT5, NOTCH1, ROCK2, HDAC1, PPM1F, DLL4, GJC2, NFIL3, LMNA, RPS3, HES1, ZBTB7B, LDLR, IL32, SMAD1, SMAD3, NOS3, NFATC2, KLF4, AFDN, REST, RGCC, ATP13A2, BMPR1A	1155	519	19453	1.59013	0.999047	0.0874319	0.0858074
GOTERM_BP_DIRECT	GO:0048010	vascular endothelial growth factor receptor signaling pathway	8	0.638978	0.00154797	FOXC2, XBP1, SRC, PTK2B, FYN, PRKD2, PGF, BCAR1	1155	30	19453	4.49131	0.999164	0.0874319	0.0858074
GOTERM_BP_DIRECT	GO:0035335	peptidyl-tyrosine dephosphorylation	8	0.638978	0.00154797	DUSP22, DUSP5, DUSP3, DUSP1, PTPN12, DUSP6, TNS2, DUSP7	1155	30	19453	4.49131	0.999164	0.0874319	0.0858074
GOTERM_BP_DIRECT	GO:0071356	cellular response to tumor necrosis factor	19	1.51757	0.00159713	CXCL8, DAB2IP, NFATC1, RORA, YBX3, ZFP36L2, KLF2, ZFP36L1, AKAP12, NFKBIA, IKBKB, HYAL1, HYAL2, RPS3, CCL2, HES1, ARHGEF2, ADAMTS7, NKX3-1	1155	140	19453	2.28576	0.999333	0.0887981	0.0871483
GOTERM_BP_DIRECT	GO:0007565	female pregnancy	14	1.11821	0.00161098	OVGP1, SLC38A1, IGFBP5, TGFB3, SLC2A1, ADM, PGF, FOSL1, THBD, BCL2, CAPN2, RARA, LGALS9, SLC19A1	1155	86	19453	2.74179	0.999374	0.0887981	0.0871483
GOTERM_BP_DIRECT	GO:0045746	negative regulation of Notch signaling pathway	9	0.71885	0.00177148	DLL4, NFKBIA, MMP14, EGFL7, NIBAN2, BCL6, ARRB1, CHAC1, ZBTB7A	1155	39	19453	3.88671	0.9997	0.0964607	0.0946685
GOTERM_BP_DIRECT	GO:0001755	neural crest cell migration	10	0.798722	0.00181526	TBX1, SEMA6B, LAMA5, EFNB1, EDNRB, SEMA3A, SEMA4B, SEMA4C, SEMA3F, CORO1C	1155	48	19453	3.50884	0.999755	0.0964607	0.0946685
GOTERM_BP_DIRECT	GO:0071364	cellular response to epidermal growth factor stimulus	10	0.798722	0.00181526	DUSP22, ERRFI1, DUSP3, MYC, DAB2IP, PTPN12, BAIAP2, ZFP36L2, ZFP36L1, PPP1R9B	1155	48	19453	3.50884	0.999755	0.0964607	0.0946685
GOTERM_BP_DIRECT	GO:1901741	positive regulation of myoblast fusion	6	0.479233	0.00183433	EHD1, EHD2, IL4R, GDF15, CAPN2, NFATC2	1155	16	19453	6.31591	0.999775	0.0964607	0.0946685
GOTERM_BP_DIRECT	GO:0030866	cortical actin cytoskeleton organization	8	0.638978	0.00189844	FMNL3, IKBKB, EHD2, ROCK2, FHOD1, RHOQ, LLGL2, ARF6	1155	31	19453	4.34643	0.999832	0.0977744	0.0959578
GOTERM_BP_DIRECT	GO:0048679	regulation of axon regeneration	4	0.319489	0.00190206	MAP2K1, MAP2K2, STK24, KLF4	1155	5	19453	13.4739	0.999835	0.0977744	0.0959578
GOTERM_BP_DIRECT	GO:0014909	smooth muscle cell migration	5	0.399361	0.00193804	PLAU, ABHD2, BCL2, CCN3, PLAT	1155	10	19453	8.42121	0.99986	0.0985171	0.0966867
GOTERM_BP_DIRECT	GO:0006654	phosphatidic acid biosynthetic process	9	0.71885	0.00210104	DGKG, GPAT4, DGKA, ABHD8, GPAT3, LPIN1, PLD1, AGPAT3, AGPAT4	1155	40	19453	3.78955	0.999934	0.104481	0.10254
GOTERM_BP_DIRECT	GO:0050919	negative chemotaxis	9	0.71885	0.00210104	SEMA6B, NRP2, FLRT2, SEMA3A, SEMA4B, SEMA4C, PDGFA, SEMA3F, RHOA	1155	40	19453	3.78955	0.999934	0.104481	0.10254
GOTERM_BP_DIRECT	GO:0048167	regulation of synaptic plasticity	11	0.878594	0.0022838	JPH4, SLC38A1, HRH1, PLK2, ITPKA, RARA, PTK2B, PLAT, BAIAP2, ATF4, YWHAH	1155	59	19453	3.14011	0.999971	0.112348	0.110261
GOTERM_BP_DIRECT	GO:0007229	integrin-mediated signaling pathway	16	1.27796	0.00232078	VAV3, LAMA5, ITGB4, SRC, ITGA3, ADAMTS10, FGR, ADAM15, ADAMTS1, ITGA10, PTK2B, CD47, PLPP3, BCAR1, LIMS2, FERMT3	1155	111	19453	2.42774	0.999976	0.112953	0.110854
GOTERM_BP_DIRECT	GO:0048013	ephrin receptor signaling pathway	10	0.798722	0.0024387	EFNA1, EFNB1, SRC, FYN, EPHB2, ARHGEF7, ANKS1A, KALRN, GIT1, EPHA2	1155	50	19453	3.36848	0.999986	0.117442	0.11526
GOTERM_BP_DIRECT	GO:0034446	substrate adhesion-dependent cell spreading	11	0.878594	0.00259777	EFNA1, LAMA5, FZD4, SRC, PXN, MICALL2, PARVB, RAC1, SRGAP2, RHOA, FERMT3	1155	60	19453	3.08778	0.999993	0.122524	0.120247
GOTERM_BP_DIRECT	GO:0031532	actin cytoskeleton reorganization	11	0.878594	0.00259777	SHC1, MINK1, MICALL2, S1PR1, PLEK2, PARVB, EZR, CDC42BPA, PDLIM4, RHOA, PLEC	1155	60	19453	3.08778	0.999993	0.122524	0.120247
GOTERM_BP_DIRECT	GO:0030838	positive regulation of actin filament polymerization	10	0.798722	0.00280837	VASP, KIRREL1, BIN1, CDC42EP3, PTK2B, CDC42EP1, SNX9, BAIAP2, RHOA, ARF6	1155	51	19453	3.30244	0.999997	0.131105	0.128669
GOTERM_BP_DIRECT	GO:0016081	synaptic vesicle docking	5	0.399361	0.00290323	UNC13B, UNC13A, CTBP2, SNPH, STX1A	1155	11	19453	7.65565	0.999998	0.134164	0.131672
GOTERM_BP_DIRECT	GO:0045785	positive regulation of cell adhesion	11	0.878594	0.00294536	VAV3, TNFSF18, ADGRG1, ZFHX3, MDK, HYAL1, TFE3, PRKD2, STX4, RHOD, TGM2	1155	61	19453	3.03716	0.999999	0.13475	0.132247
GOTERM_BP_DIRECT	GO:0032496	response to lipopolysaccharide	19	1.51757	0.00319514	GGT5, NQO1, CEBPB, JUND, NOTCH1, GCH1, NOS3, RPL13A, ADM, IRAK3, CSF2RB, TNFRSF11A, AKAP12, THBD, NR4A1, DUSP10, CASP3, PELI1, LGALS9	1155	149	19453	2.14769	1	0.14473	0.142041
GOTERM_BP_DIRECT	GO:0051895	negative regulation of focal adhesion assembly	6	0.479233	0.00325843	DUSP22, MMP14, DMTN, SRC, PHLDB2, CORO1C	1155	18	19453	5.61414	1	0.14615	0.143435
GOTERM_BP_DIRECT	GO:0034613	cellular protein localization	12	0.958466	0.00329311	CD63, GJA1, FRMD6, LMNA, SEPTIN6, ESAM, SFN, SEPTIN9, AJUBA, YWHAZ, PLEC, YWHAH	1155	72	19453	2.80707	1	0.146271	0.143554
GOTERM_BP_DIRECT	GO:0035924	cellular response to vascular endothelial growth factor stimulus	8	0.638978	0.00332553	MAP2K3, DLL4, NR4A1, XBP1, NOTCH1, DAB2IP, HSPB1, PRKD2	1155	34	19453	3.96292	1	0.146291	0.143573
GOTERM_BP_DIRECT	GO:0043507	positive regulation of JUN kinase activity	9	0.71885	0.00338502	MAP4K2, FZD4, DAB2IP, RPS3, PTK2B, TNFRSF11A, SASH1, MAP3K11, MAP3K12	1155	43	19453	3.52516	1	0.146822	0.144094
GOTERM_BP_DIRECT	GO:0030154	cell differentiation	62	4.95208	0.00340177	TNFAIP2, ETS1, ETS2, ELK3, NHSL2, MDK, ANPEP, BCL7B, JAK3, NKX3-1, SEMA6B, MEF2A, PRKCH, UNC13A, TNFRSF12A, SOX12, ETV4, DUSP6, ETV5, PGF, RHOB, ETV6, FGR, ZEB1, ELF4, RARA, ARHGEF2, VAMP5, AHDC1, RAI14, PPARD, ARF6, FOXC2, NOTCH1, UHRF2, SRC, CREM, FOXK1, ARHGAP22, ADGRG1, MAPK7, GNA12, PTK2B, FLNB, FYN, CAMK2G, MEF2D, PDLIM7, SMAD1, NIBAN2, SMAD3, SEMA4B, TNK2, STYK1, SEMA4C, OSGIN1, SEPTIN6, N…	1155	723	19453	1.4443	1	0.146822	0.144094
GOTERM_BP_DIRECT	GO:0030336	negative regulation of cell migration	22	1.75719	0.00348166	DUSP3, IGFBP5, HDAC1, TIE1, ABHD2, ZMYND8, SERPINE1, STC1, ADARB1, RHOB, DUSP22, AFDN, CLDN5, DUSP10, STK24, SIN3B, ADAM15, RRAS, MMRN2, BCL2, SRGAP2, OGT	1155	186	19453	1.99211	1	0.148866	0.1461
GOTERM_BP_DIRECT	GO:0032088	negative regulation of NF-kappaB transcription factor activity	14	1.11821	0.00360435	CARD8, DAB2IP, NLRC3, IRAK3, ARRB1, ARRB2, KLF4, NFKBIA, DAP, IRAK2, BCL3, PELI1, HAVCR2, CMKLR1	1155	94	19453	2.50845	1	0.152684	0.149848
GOTERM_BP_DIRECT	GO:0001570	vasculogenesis	11	0.878594	0.00375142	GJC1, EGFL7, FZD4, ZMIZ1, TIE1, ACKR3, ADM, RASIP1, EPHA2, ZFP36L1, HDAC7	1155	63	19453	2.94074	1	0.157456	0.154531
GOTERM_BP_DIRECT	GO:0042476	odontogenesis	8	0.638978	0.00394778	CSF1, TGFB3, SRC, SP6, BCOR, AQP3, RHOA, AQP1	1155	35	19453	3.8497	1	0.164192	0.161141
GOTERM_BP_DIRECT	GO:0046902	regulation of mitochondrial membrane permeability	5	0.399361	0.00415187	BNIP3, BCL2, PMAIP1, SPG7, BCL2L1	1155	12	19453	7.01768	1	0.167688	0.164573
GOTERM_BP_DIRECT	GO:0009062	fatty acid catabolic process	5	0.399361	0.00415187	PLA2G15, ECI2, LPIN1, LPIN2, PPARD	1155	12	19453	7.01768	1	0.167688	0.164573
GOTERM_BP_DIRECT	GO:0001934	positive regulation of protein phosphorylation	25	1.99681	0.00415878	PRR5, CDKN1A, ROCK2, ARRB1, PRR5L, ARRB2, CAMKK2, MYDGF, CCND3, EDNRB, CCND2, CCND1, DVL1, RAC1, NKX3-1, MAP2K3, TBX1, XBP1, LIMK2, PLAUR, CSNK1D, PGF, HIPK2, MOB3A, EFNA1	1155	226	19453	1.8631	1	0.167688	0.164573
GOTERM_BP_DIRECT	GO:0070371	ERK1 and ERK2 cascade	10	0.798722	0.00418825	DUSP5, MAP2K1, MAP2K2, MYC, LGALS9, YWHAZ, ZFP36L2, DUSP6, ZFP36L1, DUSP7	1155	54	19453	3.11897	1	0.167688	0.164573
GOTERM_BP_DIRECT	GO:0007249	I-kappaB kinase/NF-kappaB signaling	11	0.878594	0.00421511	TRIM8, NFKBIA, IKBKB, EDNRB, ROCK2, IRAK2, BCL3, FYN, TBKBP1, NLRC3, AJUBA	1155	64	19453	2.89479	1	0.167688	0.164573
GOTERM_BP_DIRECT	GO:0008283	cell proliferation	21	1.67732	0.00452747	TBX1, RHBDF1, FZD4, SLC20A1, SRC, ODC1, SDCBP2, HIPK2, ZFP36L1, GNAI2, NDST1, MORF4L1, GNG2, MYC, ERCC1, PRDX1, CD9, TACC2, H3-3B, BCL2L1, PPARD	1155	178	19453	1.98703	1	0.178562	0.175244
GOTERM_BP_DIRECT	GO:0071526	semaphorin-plexin signaling pathway	8	0.638978	0.00465441	SEMA6B, SEMA3A, SEMA4B, SEMA4C, PLXNA2, PLXNB2, SEMA3F, RAC1	1155	36	19453	3.74276	1	0.180457	0.177104
GOTERM_BP_DIRECT	GO:0070059	intrinsic apoptotic signaling pathway in response to endoplasmic reticulum stress	8	0.638978	0.00465441	CEBPB, DAB2IP, BCL2, ITPR1, TNFRSF10B, TRIB3, CHAC1, ATF4	1155	36	19453	3.74276	1	0.180457	0.177104
GOTERM_BP_DIRECT	GO:0007160	cell-matrix adhesion	15	1.19808	0.00508348	COL17A1, CD63, ITGB4, ITGA3, PXN, EMP2, LYVE1, RHOA, ADAM15, BCL6, ITGA10, HPSE, RAC1, CD34, FERMT3	1155	109	19453	2.31776	1	0.194876	0.191256
GOTERM_BP_DIRECT	GO:0045747	positive regulation of Notch signaling pathway	9	0.71885	0.00520685	DLL4, TSPAN14, NOTCH1, SRC, ZMIZ1, NOS3, MFNG, HES1, CCN3	1155	46	19453	3.29526	1	0.194876	0.191256
GOTERM_BP_DIRECT	GO:2001243	negative regulation of intrinsic apoptotic signaling pathway	7	0.559105	0.00524855	HDAC1, SRC, PLAUR, BCL2, NOL3, BCL2L1, HERPUD1	1155	28	19453	4.21061	1	0.194876	0.191256
GOTERM_BP_DIRECT	GO:0032703	negative regulation of interleukin-2 production	7	0.559105	0.00524855	PRNP, LAPTM5, HOMER3, EZR, CD34, HAVCR2, HDAC7	1155	28	19453	4.21061	1	0.194876	0.191256
GOTERM_BP_DIRECT	GO:0050900	leukocyte migration	7	0.559105	0.00524855	B4GALT1, SRC, ITGA3, F2RL1, FYN, CD34, ICAM1	1155	28	19453	4.21061	1	0.194876	0.191256
GOTERM_BP_DIRECT	GO:0071375	cellular response to peptide hormone stimulus	6	0.479233	0.00534136	XBP1, POR, MAX, SRC, CSK, ZFP36L1	1155	20	19453	5.05273	1	0.194876	0.191256
GOTERM_BP_DIRECT	GO:0045737	positive regulation of cyclin-dependent protein serine/threonine kinase activity	6	0.479233	0.00534136	CCND3, RGCC, CCND2, CCND1, SRC, PIM1	1155	20	19453	5.05273	1	0.194876	0.191256
GOTERM_BP_DIRECT	GO:0043124	negative regulation of I-kappaB kinase/NF-kappaB signaling	10	0.798722	0.00536843	TNIP1, HDAC1, CARD8, CARD19, DAB2IP, NLRC3, RORA, ARRB2, RHOA, OPTN	1155	56	19453	3.00758	1	0.194876	0.191256
GOTERM_BP_DIRECT	GO:0045765	regulation of angiogenesis	8	0.638978	0.00545228	EFNA1, SP100, MAPK7, PTK2B, HMOX1, EMP2, ETS1, EPHA2	1155	37	19453	3.64161	1	0.194876	0.191256
GOTERM_BP_DIRECT	GO:0051017	actin filament bundle assembly	8	0.638978	0.00545228	MARCKS, MYO1B, DMTN, ACTN1, FSCN1, EZR, BAIAP2, RHOD	1155	37	19453	3.64161	1	0.194876	0.191256
GOTERM_BP_DIRECT	GO:0014912	negative regulation of smooth muscle cell migration	5	0.399361	0.00571823	IGFBP5, ABHD2, SERPINE1, BMPR1A, PPARD	1155	13	19453	6.47786	1	0.198189	0.194507
GOTERM_BP_DIRECT	GO:0034138	toll-like receptor 3 signaling pathway	5	0.399361	0.00571823	COLEC12, IKBKB, TNIP2, RFTN1, HAVCR2	1155	13	19453	6.47786	1	0.198189	0.194507
GOTERM_BP_DIRECT	GO:0016024	CDP-diacylglycerol biosynthetic process	5	0.399361	0.00571823	GPAT4, GPAT3, AGPAT3, CDS2, AGPAT4	1155	13	19453	6.47786	1	0.198189	0.194507
GOTERM_BP_DIRECT	GO:0043114	regulation of vascular permeability	5	0.399361	0.00571823	HRH1, NPR1, SRC, GPR4, PLEC	1155	13	19453	6.47786	1	0.198189	0.194507
GOTERM_BP_DIRECT	GO:0007411	axon guidance	22	1.75719	0.00601358	SEMA6B, VASP, PLEKHG4, LAMA5, ROBO4, NRP2, NOTCH1, NIBAN2, SEMA3A, SEMA4B, SEMA4C, SEMA3F, KALRN, EFNA1, EFNB1, FLRT2, DVL1, FYN, EPHB2, SCN1B, EPHA2, NECTIN1	1155	195	19453	1.90017	1	0.201689	0.197942
GOTERM_BP_DIRECT	GO:2000394	positive regulation of lamellipodium morphogenesis	4	0.319489	0.00608374	SRC, ARHGEF7, RREB1, CORO1C	1155	7	19453	9.62424	1	0.201689	0.197942
GOTERM_BP_DIRECT	GO:0090027	negative regulation of monocyte chemotaxis	4	0.319489	0.00608374	DUSP1, CCN3, MICOS10-NBL1, NBL1	1155	7	19453	9.62424	1	0.201689	0.197942
GOTERM_BP_DIRECT	GO:0044387	negative regulation of protein kinase activity by regulation of protein phosphorylation	4	0.319489	0.00608374	DUSP10, ADARB1, PPM1F, CORO1C	1155	7	19453	9.62424	1	0.201689	0.197942
GOTERM_BP_DIRECT	GO:0001765	membrane raft assembly	4	0.319489	0.00608374	RFTN1, FLOT2, EMP2, S100A10	1155	7	19453	9.62424	1	0.201689	0.197942
GOTERM_BP_DIRECT	GO:0060761	negative regulation of response to cytokine stimulus	4	0.319489	0.00608374	MAPK7, KLF4, SH2B3, TLE5	1155	7	19453	9.62424	1	0.201689	0.197942
GOTERM_BP_DIRECT	GO:0008284	positive regulation of cell proliferation	48	3.83387	0.00641652	NOTCH1, CSF1, SHC1, CD81, HDAC1, ODC1, PDGFA, BRK1, ADM, TNFRSF11A, PRKCZ, AREG, ACTB, GNAI2, SDCBP, EDNRB, CCND2, MYC, NAMPT, BCL7B, RAC2, PTK2B, HES1, STX4, CAPN1, RAC1, IL6R, NKX3-1, TBX1, XBP1, TSC22D1, TGFB3, CNBP, EMP2, OSMR, EPOR, PGF, HIPK2, CDC25B, FOSL1, CLDN5, ACER3, BCL2, RARA, CD47, HPSE, VIP, BCL2L1	1155	545	19453	1.48337	1	0.211191	0.207267
GOTERM_BP_DIRECT	GO:0006469	negative regulation of protein kinase activity	11	0.878594	0.00653843	DBNDD1, DVL1, HSPB1, PRKAG2, TRIB3, SFN, PKN1, EPHB2, TRIB2, PPM1F, PLEC	1155	68	19453	2.72451	1	0.213667	0.209697
GOTERM_BP_DIRECT	GO:0045860	positive regulation of protein kinase activity	10	0.798722	0.00679062	MAP2K3, CDKN1A, SDC4, CSF1, PTK2B, PRKAG2, SNX9, CAMKK1, CDC25B, MAP3K12	1155	58	19453	2.90387	1	0.220334	0.21624
GOTERM_BP_DIRECT	GO:0006935	chemotaxis	16	1.27796	0.00717977	MAP2K1, CXCL8, CMTM3, PLAUR, CXCL1, PLD1, FOSL1, PLAU, CCRL2, S1PR1, RAC2, CCL2, ACKR3, PLP2, LGALS9, CMKLR1	1155	125	19453	2.15583	1	0.23132	0.227022
GOTERM_BP_DIRECT	GO:0000082	G1/S transition of mitotic cell cycle	11	0.878594	0.00725075	CCND3, CDKN1A, LATS2, CCND2, CCND1, MYC, PLK2, BCL2, EIF4EBP1, RCC1, BCAT1	1155	69	19453	2.68502	1	0.231973	0.227663
GOTERM_BP_DIRECT	GO:0010634	positive regulation of epithelial cell migration	8	0.638978	0.0073495	DOCK5, GLIPR2, SRC, ITGA3, HYAL1, RREB1, RAB11A, PPM1F	1155	39	19453	3.45486	1	0.232478	0.228159
GOTERM_BP_DIRECT	GO:0045892	negative regulation of transcription, DNA-templated	51	4.07348	0.00736816	ENO1, ELK3, LBH, CIC, NKX3-1, TSC22D4, SFMBT2, DNMT3A, SOX13, ARID5A, CDYL, CBFA2T3, CDYL2, TLE5, NCOR2, ZEB1, RARA, SRSF2, TRIB3, PPARD, SF1, SP100, NOTCH1, CEBPD, CTBP2, SRC, SHC1, HDAC1, FOXK1, PPM1F, ZNF827, NFIL3, HES1, ZBTB7A, PPARGC1B, TCF7L2, PHC2, NIBAN2, CBX4, DAB2IP, HMGA1, NR2F2, KLF4, GATAD2A, DAP, REST, BCL6, ZNF219, BCL3, BHLHE40, BCOR	1155	591	19453	1.45341	1	0.232478	0.228159
GOTERM_BP_DIRECT	GO:0050729	positive regulation of inflammatory response	15	1.19808	0.00754781	TNFSF18, CEBPB, SERPINE1, GPR4, ETS1, TNFRSF1A, NFKBIA, GPRC5B, LGALS1, TNIP1, MDK, HYAL2, NINJ1, CD47, LDLR	1155	114	19453	2.21611	1	0.234401	0.230046
GOTERM_BP_DIRECT	GO:0009612	response to mechanical stimulus	10	0.798722	0.00760185	FOSL1, MMP14, SUN1, JUND, SRC, CAPN2, PTK2B, TNFRSF11A, PPL, RHOA	1155	59	19453	2.85465	1	0.234401	0.230046
GOTERM_BP_DIRECT	GO:0043068	positive regulation of programmed cell death	5	0.399361	0.00763405	CDKN1A, REST, TSC22D1, BNIP3, MARK4	1155	14	19453	6.01515	1	0.234401	0.230046
GOTERM_BP_DIRECT	GO:0097320	plasma membrane tubulation	5	0.399361	0.00763405	EHD2, CAVIN2, MICALL1, SNX9, SNX33	1155	14	19453	6.01515	1	0.234401	0.230046
GOTERM_BP_DIRECT	GO:0030308	negative regulation of cell growth	16	1.27796	0.00771639	CDKN1A, SMAD3, NPR1, OSGIN1, ENO1, PPP1R9B, GJA1, ADAM15, BCL6, HYAL1, HYAL2, BCL2, CCN3, GAS2L1, SIPA1, PPARD	1155	126	19453	2.13872	1	0.23535	0.230977
GOTERM_BP_DIRECT	GO:0046718	viral entry into host cell	14	1.11821	0.00785756	UVRAG, CD81, F11R, PVR, ICAM1, NPC1, CTSL, ANPEP, HYAL2, MRC1, LDLR, NECTIN2, EPHA2, NECTIN1	1155	103	19453	2.28926	1	0.238068	0.233645
GOTERM_BP_DIRECT	GO:0016310	phosphorylation	29	2.31629	0.00810158	PRR5, PDXK, AATK, SGMS2, CAMKK1, PIK3C2B, MAPK7, GUK1, PIP5K1C, EPHB2, CAMK2G, STK32B, PAK4, MAP2K3, RPS6KL1, KSR1, TNK2, LIMK2, TIE1, STYK1, CLK4, CLK1, ITPKB, LOC102724428, UCK2, PKM, ITPKA, STK40, EPHA2	1155	291	19453	1.67845	1	0.243847	0.239316
GOTERM_BP_DIRECT	GO:0043524	negative regulation of neuron apoptotic process	19	1.51757	0.00815646	GPI, CEBPB, TGFB3, WFS1, ARRB2, RHOA, HIPK2, NR4A2, CCND1, MDK, DNAJC5, BCL2, PTK2B, CCL2, HMOX1, HDGF, GCLM, NES, BCL2L1	1155	163	19453	1.96323	1	0.243894	0.239363
GOTERM_BP_DIRECT	GO:0008625	extrinsic apoptotic signaling pathway via death domain receptors	8	0.638978	0.00846281	ITPRIP, DAB2IP, BCL2, DELE1, TNFRSF10B, TNFRSF10A, SKIL, TNFRSF1A	1155	40	19453	3.36848	1	0.251411	0.24674
GOTERM_BP_DIRECT	GO:0043547	positive regulation of GTPase activity	21	1.67732	0.00921562	DOCK6, BCAR3, PRPF38B, ARAP3, ASAP1, ARAP1, ARHGAP27, F11R, NET1, AFDN, TBC1D2, BIN1, S1PR1, F2RL1, CCL2, SNX9, ARHGEF7, RAPGEF5, SRGAP2, S100A10, TGM2	1155	190	19453	1.86153	1	0.2695	0.264493
GOTERM_BP_DIRECT	GO:0010757	negative regulation of plasminogen activation	4	0.319489	0.00930732	PLAU, CTSZ, SERPINE1, PLAT	1155	8	19453	8.42121	1	0.2695	0.264493
GOTERM_BP_DIRECT	GO:0045955	negative regulation of calcium ion-dependent exocytosis	4	0.319489	0.00930732	REST, NOTCH1, CBARP, GNAI2	1155	8	19453	8.42121	1	0.2695	0.264493
GOTERM_BP_DIRECT	GO:0009437	carnitine metabolic process	4	0.319489	0.00930732	SLC22A4, POR, CPT1A, CPT1C	1155	8	19453	8.42121	1	0.2695	0.264493
GOTERM_BP_DIRECT	GO:0071363	cellular response to growth factor stimulus	10	0.798722	0.0094437	SLC4A7, TGIF1, EHD4, MAPK7, SHC1, TWF2, KLF4, TNFRSF1B, LRP8, BMPR1A	1155	61	19453	2.76105	1	0.271729	0.266681
GOTERM_BP_DIRECT	GO:0071902	positive regulation of protein serine/threonine kinase activity	8	0.638978	0.0096952	MAP2K1, MAP2K2, SRC, DAB2IP, PIM1, CALM1, CALM2, RHOA	1155	41	19453	3.28633	1	0.277222	0.272071
GOTERM_BP_DIRECT	GO:0008630	intrinsic apoptotic signaling pathway in response to DNA damage	9	0.71885	0.00979336	BCL2, HMOX1, SFN, TNFRSF1B, SKIL, HIC1, EPHA2, BCL2L1, TNFRSF1A	1155	51	19453	2.97219	1	0.27829	0.273119
GOTERM_BP_DIRECT	GO:0032869	cellular response to insulin stimulus	14	1.11821	0.00993113	ERRFI1, XBP1, SRC, INSIG1, PRKCZ, SLC39A14, ZFP36L1, RAB10, PKM, MYC, TRIB3, LPIN1, LPIN2, RHOQ	1155	106	19453	2.22447	1	0.279015	0.273831
GOTERM_BP_DIRECT	GO:0030837	negative regulation of actin filament polymerization	6	0.479233	0.0100019	KANK2, PRKCD, TWF2, MYADM, SSH1, KANK3	1155	23	19453	4.39368	1	0.279015	0.273831
GOTERM_BP_DIRECT	GO:0042059	negative regulation of epidermal growth factor receptor signaling pathway	6	0.479233	0.0100019	ZFYVE28, ERRFI1, DUSP3, MVP, DAB2IP, AREG	1155	23	19453	4.39368	1	0.279015	0.273831
GOTERM_BP_DIRECT	GO:1902339	positive regulation of apoptotic process involved in morphogenesis	3	0.239617	0.0101324	NOTCH1, TNFRSF1B, TNFRSF1A	1155	3	19453	16.8424	1	0.27925	0.274062
GOTERM_BP_DIRECT	GO:0090292	nuclear matrix anchoring at nuclear membrane	3	0.239617	0.0101324	SUN2, SUN1, SYNE1	1155	3	19453	16.8424	1	0.27925	0.274062
GOTERM_BP_DIRECT	GO:0021915	neural tube development	7	0.559105	0.0103187	MARCKS, NOTCH1, DVL1, PLXNA2, EPHA2, ZFP36L1, INKA1	1155	32	19453	3.68428	1	0.281	0.275779
GOTERM_BP_DIRECT	GO:0050772	positive regulation of axonogenesis	7	0.559105	0.0103187	MAP2K1, MAP2K2, STK25, PLXNA2, DIXDC1, PLXNB2, SKIL	1155	32	19453	3.68428	1	0.281	0.275779
GOTERM_BP_DIRECT	GO:0042149	cellular response to glucose starvation	10	0.798722	0.010482	LOC102724428, SLC7A5, XBP1, SLC2A1, BCL2, PMAIP1, PRKAG2, PLIN2, YWHAZ, ATF4	1155	62	19453	2.71652	1	0.283759	0.278487
GOTERM_BP_DIRECT	GO:0043280	positive regulation of cysteine-type endopeptidase activity involved in apoptotic process	9	0.71885	0.0109884	BCAP31, REST, MYC, CARD8, PMAIP1, CTSD, RHOA, PPM1F, NKX3-1	1155	52	19453	2.91503	1	0.295716	0.290222
GOTERM_BP_DIRECT	GO:0032465	regulation of cytokinesis	8	0.638978	0.0110535	UVRAG, PLK2, KLHL21, CALM1, CALM2, GIT1, RAB11A, BCL2L1	1155	42	19453	3.20808	1	0.295731	0.290236
GOTERM_BP_DIRECT	GO:0050731	positive regulation of peptidyl-tyrosine phosphorylation	13	1.03834	0.0112105	PRNP, CD81, SRC, TNK2, ARRB2, AREG, LRP8, EFNA1, EHD4, PTK2B, ARHGEF2, PLPP3, IL6R	1155	96	19453	2.28074	1	0.298186	0.292646
GOTERM_BP_DIRECT	GO:0042771	intrinsic apoptotic signaling pathway in response to DNA damage by p53 class mediator	7	0.559105	0.0119937	CDKN1A, BCL3, DDIT4, SHISA5, PPP2R5C, HIPK2, PHLDA3	1155	33	19453	3.57264	1	0.310932	0.305156
GOTERM_BP_DIRECT	GO:0048662	negative regulation of smooth muscle cell proliferation	7	0.559105	0.0119937	IGFBP5, NPR1, NOS3, HMOX1, VIP, SF1, PPARD	1155	33	19453	3.57264	1	0.310932	0.305156
GOTERM_BP_DIRECT	GO:0043388	positive regulation of DNA binding	7	0.559105	0.0119937	MYC, PLAUR, HES1, TXN, CALM1, CALM2, HIPK2	1155	33	19453	3.57264	1	0.310932	0.305156
GOTERM_BP_DIRECT	GO:0030031	cell projection assembly	6	0.479233	0.0120295	RHOJ, RAC2, PDGFA, PARVB, RAC1, RHOQ	1155	24	19453	4.21061	1	0.310932	0.305156
GOTERM_BP_DIRECT	GO:0051247	positive regulation of protein metabolic process	6	0.479233	0.0120295	NFKBIA, MAPK7, CSF1, WFS1, KLF4, KLF2	1155	24	19453	4.21061	1	0.310932	0.305156
GOTERM_BP_DIRECT	GO:1902895	positive regulation of pri-miRNA transcription from RNA polymerase II promoter	9	0.71885	0.0122877	FOSL1, SMAD1, SMAD3, MYC, KLF4, ETS1, SREBF2, BMPR1A, APLN	1155	53	19453	2.86003	1	0.31582	0.309953
GOTERM_BP_DIRECT	GO:0046007	negative regulation of activated T cell proliferation	5	0.399361	0.012626	PRNP, CD274, CASP3, LGALS9, LRRC32	1155	16	19453	5.26326	1	0.319139	0.31321
GOTERM_BP_DIRECT	GO:0050848	regulation of calcium-mediated signaling	5	0.399361	0.012626	JPT2, PTK2B, CALM1, CALM2, CMKLR1	1155	16	19453	5.26326	1	0.319139	0.31321
GOTERM_BP_DIRECT	GO:0090336	positive regulation of brown fat cell differentiation	5	0.399361	0.012626	TFE3, PIM1, SOX13, ZBTB7B, RREB1	1155	16	19453	5.26326	1	0.319139	0.31321
GOTERM_BP_DIRECT	GO:0010506	regulation of autophagy	11	0.878594	0.0128595	UVRAG, OSBPL7, DRAM1, MTCL2, DAPK3, ULK3, ITPR1, HSPB1, CHMP4B, KEAP1, TRIB3	1155	75	19453	2.47022	1	0.323255	0.317249
GOTERM_BP_DIRECT	GO:0042060	wound healing	13	1.03834	0.0130941	CDKN1A, SMAD3, SDC4, TGFB3, PDGFA, NFATC1, PPL, AQP1, ELK3, CASP3, PLPP3, PLEC, PPARD	1155	98	19453	2.2342	1	0.327354	0.321272
GOTERM_BP_DIRECT	GO:0031670	cellular response to nutrient	4	0.319489	0.013351	CDKN2B, XBP1, HMOX1, PLD1	1155	9	19453	7.48552	1	0.329189	0.323073
GOTERM_BP_DIRECT	GO:0043267	negative regulation of potassium ion transport	4	0.319489	0.013351	NOS3, PTK2B, VIP, ATF4	1155	9	19453	7.48552	1	0.329189	0.323073
GOTERM_BP_DIRECT	GO:0000079	regulation of cyclin-dependent protein serine/threonine kinase activity	9	0.71885	0.0136962	CCND3, CDKN1A, CDKN2B, CCND2, CCND1, CDC37, SFN, ACTB, CCNJL	1155	54	19453	2.80707	1	0.329189	0.323073
GOTERM_BP_DIRECT	GO:0051497	negative regulation of stress fiber assembly	7	0.559105	0.0138512	TACSTD2, S1PR1, ARAP1, F11R, WASF2, CORO2B, PHLDB2	1155	34	19453	3.46756	1	0.329189	0.323073
GOTERM_BP_DIRECT	GO:0046330	positive regulation of JNK cascade	13	1.03834	0.0141222	MAP4K2, SEMA3A, MINK1, DAB2IP, DIXDC1, HIPK2, SH3RF3, DUSP22, SDCBP, F2RL1, PTK2B, LTBR, MAP3K11	1155	99	19453	2.21163	1	0.329189	0.323073
GOTERM_BP_DIRECT	GO:0042098	T cell proliferation	8	0.638978	0.0141752	LMBR1L, EFNB1, CCND3, GJA1, CD151, ARMC5, PELI1, HES1	1155	44	19453	3.06226	1	0.329189	0.323073
GOTERM_BP_DIRECT	GO:0051893	regulation of focal adhesion assembly	6	0.479233	0.0143188	SLK, DUSP3, ROCK2, DAPK3, RHOA, CORO1C	1155	25	19453	4.04218	1	0.329189	0.323073
GOTERM_BP_DIRECT	GO:0010596	negative regulation of endothelial cell migration	6	0.479233	0.0143188	DLL4, SP100, DAB2IP, STC1, NR2F2, ADAMTS9	1155	25	19453	4.04218	1	0.329189	0.323073
GOTERM_BP_DIRECT	GO:2000249	regulation of actin cytoskeleton reorganization	6	0.479233	0.0143188	MDK, ABI3, DAPK3, PTK2B, ESAM, F11R	1155	25	19453	4.04218	1	0.329189	0.323073
GOTERM_BP_DIRECT	GO:0030301	cholesterol transport	6	0.479233	0.0143188	NPC1, OSBPL5, NPC2, OSBPL2, LDLRAP1, LDLR	1155	25	19453	4.04218	1	0.329189	0.323073
GOTERM_BP_DIRECT	GO:0042908	xenobiotic transport	6	0.479233	0.0143188	SLC22A4, ABCC3, SLC7A5, GJA1, SLC43A3, SLC2A1	1155	25	19453	4.04218	1	0.329189	0.323073
GOTERM_BP_DIRECT	GO:0036120	cellular response to platelet-derived growth factor stimulus	6	0.479233	0.0143188	ERRFI1, HDAC1, SRC, HYAL1, MYC, FYN	1155	25	19453	4.04218	1	0.329189	0.323073
GOTERM_BP_DIRECT	GO:0043069	negative regulation of programmed cell death	6	0.479233	0.0143188	KANK2, BNIP3L, TSC22D1, WFS1, DPP9, BNIP3	1155	25	19453	4.04218	1	0.329189	0.323073
GOTERM_BP_DIRECT	GO:0042246	tissue regeneration	6	0.479233	0.0143188	CDKN1A, NOTCH1, ADAM15, MDK, NINJ1, PTPN12	1155	25	19453	4.04218	1	0.329189	0.323073
GOTERM_BP_DIRECT	GO:0046847	filopodium assembly	6	0.479233	0.0143188	FMNL3, FGD5, ITGB4, SRGAP2, EZR, PPP1R9B	1155	25	19453	4.04218	1	0.329189	0.323073
GOTERM_BP_DIRECT	GO:0031954	positive regulation of protein autophosphorylation	6	0.479233	0.0143188	SRC, NEK10, TNKS1BP1, PDGFA, CALM1, CALM2	1155	25	19453	4.04218	1	0.329189	0.323073
GOTERM_BP_DIRECT	GO:0034976	response to endoplasmic reticulum stress	12	0.958466	0.0148087	BCAP31, SCAMP5, MARCKS, XBP1, CEBPB, CXCL8, TMEM259, WFS1, TNFRSF10B, TRIB3, ATF4, HERPUD1	1155	88	19453	2.29669	1	0.338749	0.332456
GOTERM_BP_DIRECT	GO:0010718	positive regulation of epithelial to mesenchymal transition	9	0.71885	0.015219	SDCBP, OLFM1, RGCC, SMAD3, MDK, TGFB3, GLIPR2, PDPN, BCL9L	1155	55	19453	2.75603	1	0.344688	0.338284
GOTERM_BP_DIRECT	GO:1904707	positive regulation of vascular smooth muscle cell proliferation	9	0.71885	0.015219	XBP1, GJA1, IGFBP5, ADAMTS1, SRC, LDLRAP1, MEF2D, BMPR1A, GNAI2	1155	55	19453	2.75603	1	0.344688	0.338284
GOTERM_BP_DIRECT	GO:0014070	response to organic cyclic compound	10	0.798722	0.0155081	MMP14, CDKN2B, CPT1A, EDNRB, JUND, IGFBP4, HES1, PLIN2, TNFRSF11A, DUSP6	1155	66	19453	2.55188	1	0.346427	0.33999
GOTERM_BP_DIRECT	GO:0010633	negative regulation of epithelial cell migration	5	0.399361	0.0157501	DUSP10, SEMA3A, DAB2IP, TACSTD2, CORO1C	1155	17	19453	4.95365	1	0.346427	0.33999
GOTERM_BP_DIRECT	GO:0044342	type B pancreatic cell proliferation	5	0.399361	0.0157501	MAP2K1, SERPINB1, IGFBP5, IGFBP4, CCN3	1155	17	19453	4.95365	1	0.346427	0.33999
GOTERM_BP_DIRECT	GO:0050862	positive regulation of T cell receptor signaling pathway	5	0.399361	0.0157501	CD81, RPS3, PRKD2, KCNN4, NECTIN2	1155	17	19453	4.95365	1	0.346427	0.33999
GOTERM_BP_DIRECT	GO:0006970	response to osmotic stress	5	0.399361	0.0157501	NFAT5, TSC22D4, TSC22D3, PTK2B, LRRC8A	1155	17	19453	4.95365	1	0.346427	0.33999
GOTERM_BP_DIRECT	GO:0012501	programmed cell death	5	0.399361	0.0157501	GSDMB, PKM, NPC1, NINJ1, TGM2	1155	17	19453	4.95365	1	0.346427	0.33999
GOTERM_BP_DIRECT	GO:0032355	response to estradiol	13	1.03834	0.0163611	GGT5, NQO1, GPI, OGG1, DNMT3A, PDGFA, NR2F2, AREG, NCOR2, CCND1, MYC, CASP3, RARA	1155	101	19453	2.16784	1	0.358144	0.35149
GOTERM_BP_DIRECT	GO:0006898	receptor-mediated endocytosis	11	0.878594	0.0166596	LMBR1L, MICALL1, MRC1, STAB1, SNX9, ARHGAP27, LDLRAP1, LDLR, LYVE1, ASGR1, PDLIM7	1155	78	19453	2.37521	1	0.361222	0.354511
GOTERM_BP_DIRECT	GO:0016197	endosomal transport	11	0.878594	0.0166596	RAB10, EHD1, EHD2, ALS2CL, EHD4, SNX9, EPS15L1, SNX33, TMCC1, DCLK1, CORO1C	1155	78	19453	2.37521	1	0.361222	0.354511
GOTERM_BP_DIRECT	GO:0001932	regulation of protein phosphorylation	9	0.71885	0.0168608	ITPKB, SOCS3, GJC2, PRKAR1B, CCDC88C, HSPB1, PLXNB2, CORO1C, PPP1R9B	1155	56	19453	2.70682	1	0.362151	0.355422
GOTERM_BP_DIRECT	GO:1903078	positive regulation of protein localization to plasma membrane	9	0.71885	0.0168608	PRNP, PRKCH, ITGA3, STX4, EPHB2, EZR, EPHA2, ARF6, PPP1R9B	1155	56	19453	2.70682	1	0.362151	0.355422
GOTERM_BP_DIRECT	GO:0007517	muscle organ development	13	1.03834	0.0175762	MEF2A, TBX1, TEAD4, LAMA5, XBP1, ZFHX3, FHL3, FOXK1, POU6F1, SMTN, LMNA, VAMP5, MEF2D	1155	102	19453	2.14658	1	0.374005	0.367056
GOTERM_BP_DIRECT	GO:0060070	canonical Wnt signaling pathway	13	1.03834	0.0175762	TCF7L2, TCF7L1, JUP, FZD4, DIXDC1, WNT9A, KLF4, NR4A2, EDNRB, LATS2, DVL1, PLPP3, BCL9L	1155	102	19453	2.14658	1	0.374005	0.367056
GOTERM_BP_DIRECT	GO:0030890	positive regulation of B cell proliferation	8	0.638978	0.0178801	VAV3, CDKN1A, BCL6, CD81, BCL2, PELI1, NFATC2, EPHB2	1155	46	19453	2.92912	1	0.375939	0.368954
GOTERM_BP_DIRECT	GO:0097421	liver regeneration	7	0.559105	0.0181494	RPS15, SLC7A5, CEBPB, CPT1A, CCND1, MYC, HMOX1	1155	36	19453	3.27492	1	0.375939	0.368954
GOTERM_BP_DIRECT	GO:0003180	aortic valve morphogenesis	7	0.559105	0.0181494	EFNA1, DLL4, NOTCH1, ROCK2, NOS3, TIE1, NFATC1	1155	36	19453	3.27492	1	0.375939	0.368954
GOTERM_BP_DIRECT	GO:0086100	endothelin receptor signaling pathway	4	0.319489	0.0182423	BCAR3, EDNRB, PTK2B, BCAR1	1155	10	19453	6.73697	1	0.375939	0.368954
GOTERM_BP_DIRECT	GO:0032060	bleb assembly	4	0.319489	0.0182423	PMP22, EMP1, EMP2, MYLK	1155	10	19453	6.73697	1	0.375939	0.368954
GOTERM_BP_DIRECT	GO:0090150	establishment of protein localization to membrane	4	0.319489	0.0182423	RAB10, NPC1, SYNE3, RAB11A	1155	10	19453	6.73697	1	0.375939	0.368954
GOTERM_BP_DIRECT	GO:0044346	fibroblast apoptotic process	4	0.319489	0.0182423	CASP7, CFDP1, MYC, CASP3	1155	10	19453	6.73697	1	0.375939	0.368954
GOTERM_BP_DIRECT	GO:0050678	regulation of epithelial cell proliferation	5	0.399361	0.0193192	LAMA5, EDNRB, SMAD3, TACSTD2, HES1	1155	18	19453	4.67845	1	0.382271	0.375168
GOTERM_BP_DIRECT	GO:1901222	regulation of NIK/NF-kappaB signaling	5	0.399361	0.0193192	NFKBIA, PRDX1, BCL3, NOL3, RAI14	1155	18	19453	4.67845	1	0.382271	0.375168
GOTERM_BP_DIRECT	GO:0051770	positive regulation of nitric-oxide synthase biosynthetic process	5	0.399361	0.0193192	AKAP12, MAP2K3, NAMPT, CCL2, JAK3	1155	18	19453	4.67845	1	0.382271	0.375168
GOTERM_BP_DIRECT	GO:0051412	response to corticosterone	5	0.399361	0.0193192	FOSL1, CDKN1A, CCND1, CALM1, CALM2	1155	18	19453	4.67845	1	0.382271	0.375168
GOTERM_BP_DIRECT	GO:0042129	regulation of T cell proliferation	5	0.399361	0.0193192	TNFSF18, BCL6, RAC2, RAC1, TNFRSF1B	1155	18	19453	4.67845	1	0.382271	0.375168
GOTERM_BP_DIRECT	GO:0007296	vitellogenesis	3	0.239617	0.0194687	FOSL1, ZMIZ1, ETV6	1155	4	19453	12.6318	1	0.382271	0.375168
GOTERM_BP_DIRECT	GO:1905686	positive regulation of plasma membrane repair	3	0.239617	0.0194687	CASP7, AHNAK, S100A10	1155	4	19453	12.6318	1	0.382271	0.375168
GOTERM_BP_DIRECT	GO:1901991	negative regulation of mitotic cell cycle phase transition	3	0.239617	0.0194687	RGCC, ZFP36L2, ZFP36L1	1155	4	19453	12.6318	1	0.382271	0.375168
GOTERM_BP_DIRECT	GO:0072144	glomerular mesangial cell development	3	0.239617	0.0194687	FOXC2, NOTCH1, GPR4	1155	4	19453	12.6318	1	0.382271	0.375168
GOTERM_BP_DIRECT	GO:0003332	negative regulation of extracellular matrix constituent secretion	3	0.239617	0.0194687	NOTCH1, TNFRSF1B, TNFRSF1A	1155	4	19453	12.6318	1	0.382271	0.375168
GOTERM_BP_DIRECT	GO:0019064	fusion of virus membrane with host plasma membrane	3	0.239617	0.0194687	CTSL, HYAL2, NECTIN2	1155	4	19453	12.6318	1	0.382271	0.375168
GOTERM_BP_DIRECT	GO:0032753	positive regulation of interleukin-4 production	6	0.479233	0.0197341	SLC7A5, CEBPB, RARA, LGALS9, PRKCZ, HAVCR2	1155	27	19453	3.74276	1	0.384186	0.377048
GOTERM_BP_DIRECT	GO:0016601	Rac protein signal transduction	6	0.479233	0.0197341	DOCK5, ELMO1, RAC2, BRK1, RAC1, WASF2	1155	27	19453	3.74276	1	0.384186	0.377048
GOTERM_BP_DIRECT	GO:0045666	positive regulation of neuron differentiation	12	0.958466	0.0201064	RNF112, GPRC5B, REST, ZEB1, BCL6, RARA, MICOS10-NBL1, ARHGEF2, GDPD5, NBL1, RHOA, ETV5	1155	92	19453	2.19684	1	0.389775	0.382533
GOTERM_BP_DIRECT	GO:2000134	negative regulation of G1/S transition of mitotic cell cycle	9	0.71885	0.0205199	KANK2, CDKN1A, CDKN2B, SLFN11, GJC2, BCL2, CCL2, KLF4, E2F7	1155	58	19453	2.61348	1	0.396113	0.388753
GOTERM_BP_DIRECT	GO:0032720	negative regulation of tumor necrosis factor production	11	0.878594	0.0212325	ERRFI1, ELF4, BCL3, RARA, NLRC3, IRAK3, ARRB2, LGALS9, CD34, VSIR, HAVCR2	1155	81	19453	2.28724	1	0.408145	0.400562
GOTERM_BP_DIRECT	GO:0071560	cellular response to transforming growth factor beta stimulus	10	0.798722	0.0221117	CDKN2B, ZEB1, SMAD3, MAPK7, HYAL2, PDGFA, NFATC1, FYN, ZFP36L2, ZFP36L1	1155	70	19453	2.40606	1	0.423268	0.415404
GOTERM_BP_DIRECT	GO:0051091	positive regulation of sequence-specific DNA binding transcription factor activity	14	1.11821	0.0227425	SP100, SMAD3, JUP, FZD4, TNFRSF11A, HIPK2, TRIM8, FOSL1, RGCC, TRIM25, PRKD2, PLPP3, PPARGC1B, NKX3-1	1155	118	19453	1.99825	1	0.428995	0.421025
GOTERM_BP_DIRECT	GO:0001954	positive regulation of cell-matrix adhesion	6	0.479233	0.0228832	JUP, CSF1, PTK2B, EMP2, HPSE, PRKCZ	1155	28	19453	3.60909	1	0.428995	0.421025
GOTERM_BP_DIRECT	GO:0035307	positive regulation of protein dephosphorylation	6	0.479233	0.0228832	PPP1R16B, PRKCD, NSMF, CALM1, SPPL3, CALM2	1155	28	19453	3.60909	1	0.428995	0.421025
GOTERM_BP_DIRECT	GO:0051402	neuron apoptotic process	11	0.878594	0.0229421	NR4A2, CASP7, MAX, CASP3, BNIP3, DNAJC5, BCL2, GAPDH, NES, HIPK2, BCL2L1	1155	82	19453	2.25935	1	0.428995	0.421025
GOTERM_BP_DIRECT	GO:0042692	muscle cell differentiation	5	0.399361	0.0233486	NINJ1, SEMA4C, RORA, SYNE1, H3-3B	1155	19	19453	4.43222	1	0.428995	0.421025
GOTERM_BP_DIRECT	GO:0010812	negative regulation of cell-substrate adhesion	5	0.399361	0.0233486	NOTCH1, DMTN, FZD4, CORO2B, RHOA	1155	19	19453	4.43222	1	0.428995	0.421025
GOTERM_BP_DIRECT	GO:0010761	fibroblast migration	5	0.399361	0.0233486	PDLIM1, CCN3, AQP1, TNS1, PLEC	1155	19	19453	4.43222	1	0.428995	0.421025
GOTERM_BP_DIRECT	GO:0043149	stress fiber assembly	5	0.399361	0.0233486	PDLIM1, SRC, PTK2B, ARRB1, RHOA	1155	19	19453	4.43222	1	0.428995	0.421025
GOTERM_BP_DIRECT	GO:0051489	regulation of filopodium assembly	5	0.399361	0.0233486	PPP1R16B, DMTN, MYO10, EPHB2, ARF6	1155	19	19453	4.43222	1	0.428995	0.421025
GOTERM_BP_DIRECT	GO:0006650	glycerophospholipid metabolic process	5	0.399361	0.0233486	PLA2G15, GPAT4, GPAT3, AGPAT3, AGPAT4	1155	19	19453	4.43222	1	0.428995	0.421025
GOTERM_BP_DIRECT	GO:0071803	positive regulation of podosome assembly	4	0.319489	0.0239944	SRC, FSCN1, ASAP1, RHOA	1155	11	19453	6.12452	1	0.429554	0.421573
GOTERM_BP_DIRECT	GO:0034115	negative regulation of heterotypic cell-cell adhesion	4	0.319489	0.0239944	MAPK7, MYADM, MBP, KLF4	1155	11	19453	6.12452	1	0.429554	0.421573
GOTERM_BP_DIRECT	GO:0060315	negative regulation of ryanodine-sensitive calcium-release channel activity	4	0.319489	0.0239944	GSTO1, CALM1, CLIC2, CALM2	1155	11	19453	6.12452	1	0.429554	0.421573
GOTERM_BP_DIRECT	GO:0097062	dendritic spine maintenance	4	0.319489	0.0239944	PRNP, ITGA3, ITPKA, FYN	1155	11	19453	6.12452	1	0.429554	0.421573
GOTERM_BP_DIRECT	GO:0061061	muscle structure development	4	0.319489	0.0239944	PDLIM1, PDLIM3, PDLIM4, PDLIM7	1155	11	19453	6.12452	1	0.429554	0.421573
GOTERM_BP_DIRECT	GO:0010591	regulation of lamellipodium assembly	4	0.319489	0.0239944	DMTN, TWF2, RAC1, EPHA2	1155	11	19453	6.12452	1	0.429554	0.421573
GOTERM_BP_DIRECT	GO:0032922	circadian regulation of gene expression	10	0.798722	0.0240363	PPP1CB, RAI1, ZFHX3, HDAC1, NAMPT, BHLHE40, CSNK1D, RORA, OGT, ATF4	1155	71	19453	2.37217	1	0.429554	0.421573
GOTERM_BP_DIRECT	GO:0006914	autophagy	17	1.35783	0.0243019	UVRAG, XBP1, MAP1S, ITGB4, TGFBRAP1, TFEB, DAP, MAP1LC3B, DRAM1, NPC1, ULK3, PLEKHM1, CHMP4B, ATP13A2, C19ORF12, OPTN, TECPR1	1155	157	19453	1.8237	1	0.432612	0.424574
GOTERM_BP_DIRECT	GO:0032526	response to retinoic acid	8	0.638978	0.0272326	SP100, TIE1, RARA, PDGFA, IGFBP7, TRIM16, KLF4, AQP3	1155	50	19453	2.69479	1	0.482904	0.473932
GOTERM_BP_DIRECT	GO:0061003	positive regulation of dendritic spine morphogenesis	5	0.399361	0.0278504	ITPKA, EPHB2, BAIAP2, LRP8, DBN1	1155	20	19453	4.21061	1	0.486319	0.477284
GOTERM_BP_DIRECT	GO:0010801	negative regulation of peptidyl-threonine phosphorylation	5	0.399361	0.0278504	SPRED2, DMTN, DDIT4, CALM1, CALM2	1155	20	19453	4.21061	1	0.486319	0.477284
GOTERM_BP_DIRECT	GO:0010165	response to X-ray	5	0.399361	0.0278504	THBD, CDKN1A, CCND1, ERCC1, CASP3	1155	20	19453	4.21061	1	0.486319	0.477284
GOTERM_BP_DIRECT	GO:0030220	platelet formation	5	0.399361	0.0278504	TAL1, CASP3, ACTN1, NBEAL2, ZNF385A	1155	20	19453	4.21061	1	0.486319	0.477284
GOTERM_BP_DIRECT	GO:1900182	positive regulation of protein localization to nucleus	7	0.559105	0.0293028	TRIM8, TCF7L2, CARD10, DTX3L, SRC, LIMK2, FYN	1155	40	19453	2.94742	1	0.509048	0.49959
GOTERM_BP_DIRECT	GO:0007584	response to nutrient	9	0.71885	0.029463	NQO1, POR, TBXA2R, DAD1, ERCC1, GCLM, OGT, GNAI2, SLC27A4	1155	62	19453	2.44487	1	0.509048	0.49959
GOTERM_BP_DIRECT	GO:0007049	cell cycle	32	2.55591	0.0294858	PRR5, ANAPC16, UHRF2, SRC, CCDC124, TRIOBP, GNAI2, PPP1CB, STK10, RASSF1, MAPK7, MARVELD1, PIM1, PIM3, MARK4, PAK4, CENPT, GADD45GIP1, PRNP, CDKN2B, DUSP1, PRKCD, DAB2IP, KLHL21, KLHL42, CDC25B, KRT18, RGCC, ARHGEF2, AJUBA, ARL8A, ARF6	1155	366	19453	1.47256	1	0.509048	0.49959
GOTERM_BP_DIRECT	GO:0031623	receptor internalization	8	0.638978	0.0300071	CXCL8, CD81, CD9, ACKR3, ADM, ARRB2, EZR, LDLRAP1	1155	51	19453	2.64195	1	0.515968	0.506381
GOTERM_BP_DIRECT	GO:0007498	mesoderm development	6	0.479233	0.0301122	TBX1, FOXC2, TIE1, SECTM1, BMX, ETS2	1155	30	19453	3.36848	1	0.515968	0.506381
GOTERM_BP_DIRECT	GO:0035264	multicellular organism growth	12	0.958466	0.0305023	PPP1R13L, ERCC1, RARA, RBBP6, ADARB1, SLC25A25, STK40, TNS2, KLF2, ZFP36L1, PLEC, H3-3B	1155	98	19453	2.06234	1	0.516838	0.507235
GOTERM_BP_DIRECT	GO:0045616	regulation of keratinocyte differentiation	4	0.319489	0.0306086	ERRFI1, ROCK2, AQP3, ZFP36L1	1155	12	19453	5.61414	1	0.516838	0.507235
GOTERM_BP_DIRECT	GO:0030182	neuron differentiation	18	1.4377	0.03116	MAP2K1, CEBPB, FZD4, HDAC1, DNMT3A, ACSL3, WNT9A, HIPK2, RNF112, CCND1, SNPH, CASP3, DDIT4, S1PR1, LHX6, IER2, EPHA2, ATF4	1155	175	19453	1.73236	1	0.516838	0.507235
GOTERM_BP_DIRECT	GO:0032946	positive regulation of mononuclear cell proliferation	3	0.239617	0.0311797	ST6GAL1, CSF1, BCL2L1	1155	5	19453	10.1055	1	0.516838	0.507235
GOTERM_BP_DIRECT	GO:0036486	ventral trunk neural crest cell migration	3	0.239617	0.0311797	NRP2, SEMA3A, SEMA3F	1155	5	19453	10.1055	1	0.516838	0.507235
GOTERM_BP_DIRECT	GO:0048386	positive regulation of retinoic acid receptor signaling pathway	3	0.239617	0.0311797	CTBP2, TRIM16, KLF2	1155	5	19453	10.1055	1	0.516838	0.507235
GOTERM_BP_DIRECT	GO:0097491	sympathetic neuron projection guidance	3	0.239617	0.0311797	NRP2, SEMA3A, SEMA3F	1155	5	19453	10.1055	1	0.516838	0.507235
GOTERM_BP_DIRECT	GO:0071593	lymphocyte aggregation	3	0.239617	0.0311797	STK10, RAC2, RAC1	1155	5	19453	10.1055	1	0.516838	0.507235
GOTERM_BP_DIRECT	GO:1902285	semaphorin-plexin signaling pathway involved in neuron projection guidance	3	0.239617	0.0311797	NRP2, SEMA3A, SEMA3F	1155	5	19453	10.1055	1	0.516838	0.507235
GOTERM_BP_DIRECT	GO:0007399	nervous system development	36	2.8754	0.0313407	UNC119B, NUMBL, ZMYND8, CXCL1, MICOS10-NBL1, SPG7, GDPD5, KALRN, ADGRG1, EDNRB, MDK, HES1, EPHB2, SRGAP2, N4BP3, PCDH1, SCN3B, MARK4, MEF2D, CAMK2G, SEMA6B, MEF2A, MAP1S, SEMA4B, TMOD2, SEMA4C, NAV2, SDCBP2, DCLK1, OLFM1, NINJ1, ARHGEF2, ARHGEF7, RAPGEF5, NBL1, ARF6	1155	425	19453	1.42665	1	0.517631	0.508013
GOTERM_BP_DIRECT	GO:0038096	Fc-gamma receptor signaling pathway involved in phagocytosis	5	0.399361	0.0328332	VAV3, FGR, SRC, PRKCD, FYN	1155	21	19453	4.0101	1	0.539983	0.52995
GOTERM_BP_DIRECT	GO:0007169	transmembrane receptor protein tyrosine kinase signaling pathway	15	1.19808	0.0329301	CSF1, SHC1, SRC, TIE1, TNK2, STYK1, MTSS1, FGR, CD7, PTK2B, FYN, EPHB2, SH2B3, BCAR1, EPHA2	1155	137	19453	1.84406	1	0.539983	0.52995
GOTERM_BP_DIRECT	GO:0006959	humoral immune response	9	0.71885	0.0348104	GPI, ST6GAL1, NOTCH1, TRAF3IP2, TFE3, BCL2, TFEB, CCL2, POU2F2	1155	64	19453	2.36847	1	0.568778	0.55821
GOTERM_BP_DIRECT	GO:0045471	response to ethanol	13	1.03834	0.0357681	NQO1, ST6GAL1, CPT1A, OGG1, TNFRSF11A, RHOA, CLDN5, CCND1, TBXA2R, MYC, RARA, PTK2B, FYN	1155	113	19453	1.93762	1	0.582346	0.571526
GOTERM_BP_DIRECT	GO:1901731	positive regulation of platelet aggregation	4	0.319489	0.0380757	DMTN, PDPN, F11R, IL6R	1155	13	19453	5.18228	1	0.603203	0.591996
GOTERM_BP_DIRECT	GO:0051918	negative regulation of fibrinolysis	4	0.319489	0.0380757	THBD, PLAU, SERPINE1, PLAT	1155	13	19453	5.18228	1	0.603203	0.591996
GOTERM_BP_DIRECT	GO:0071372	cellular response to follicle-stimulating hormone stimulus	4	0.319489	0.0380757	POR, NOTCH1, PLAT, GCLM	1155	13	19453	5.18228	1	0.603203	0.591996
GOTERM_BP_DIRECT	GO:2001046	positive regulation of integrin-mediated signaling pathway	4	0.319489	0.0380757	CD63, DMTN, EMP2, LIMS2	1155	13	19453	5.18228	1	0.603203	0.591996
GOTERM_BP_DIRECT	GO:0002357	defense response to tumor cell	4	0.319489	0.0380757	ABI3, LAPTM5, TNFRSF10B, KLF4	1155	13	19453	5.18228	1	0.603203	0.591996
GOTERM_BP_DIRECT	GO:0010762	regulation of fibroblast migration	4	0.319489	0.0380757	SDC4, GNA12, PRR5L, CORO1C	1155	13	19453	5.18228	1	0.603203	0.591996
GOTERM_BP_DIRECT	GO:2000179	positive regulation of neural precursor cell proliferation	5	0.399361	0.0383025	DLL4, ADGRG1, MDK, NES, GNAI2	1155	22	19453	3.82782	1	0.603203	0.591996
GOTERM_BP_DIRECT	GO:0007159	leukocyte cell-cell adhesion	6	0.479233	0.0386314	NT5E, TNIP1, F11R, EZR, ICAM1, FERMT3	1155	32	19453	3.15795	1	0.603203	0.591996
GOTERM_BP_DIRECT	GO:0060325	face morphogenesis	6	0.479233	0.0386314	TBX1, CLDN5, CSRNP1, RRAS, TGFB3, ANKRD11	1155	32	19453	3.15795	1	0.603203	0.591996
GOTERM_BP_DIRECT	GO:0005977	glycogen metabolic process	6	0.479233	0.0386314	PPP1CB, PPP1R2, PRKAG2, PYGL, PCDH12, STK40	1155	32	19453	3.15795	1	0.603203	0.591996
GOTERM_BP_DIRECT	GO:0046677	response to antibiotic	6	0.479233	0.0386314	CPT1A, HYAL1, HYAL2, CASP3, ETS1, SKIL	1155	32	19453	3.15795	1	0.603203	0.591996
GOTERM_BP_DIRECT	GO:0010592	positive regulation of lamellipodium assembly	6	0.479233	0.0386314	FSCN1, TWF2, RAC2, BRK1, RAC1, WASF2	1155	32	19453	3.15795	1	0.603203	0.591996
GOTERM_BP_DIRECT	GO:0016525	negative regulation of angiogenesis	14	1.11821	0.0405304	NIBAN2, SHC1, ROCK2, NPR1, TIE1, PLK2, DAB2IP, GPR4, KLF4, CLDN5, RGCC, ADAMTS1, STAB1, EPHA2	1155	128	19453	1.84214	1	0.630274	0.618564
GOTERM_BP_DIRECT	GO:0060021	palate development	9	0.71885	0.0407784	CLDN5, CSRNP1, BNC2, INSIG1, BCOR, ANP32B, EPHB2, MSC, BMPR1A	1155	66	19453	2.29669	1	0.630274	0.618564
GOTERM_BP_DIRECT	GO:0050680	negative regulation of epithelial cell proliferation	9	0.71885	0.0407784	CDKN2B, NOTCH1, DUSP10, B4GALT1, DAB2IP, NLRC3, MTSS1, NKX3-1, PPARD	1155	66	19453	2.29669	1	0.630274	0.618564
GOTERM_BP_DIRECT	GO:0046854	phosphatidylinositol phosphorylation	8	0.638978	0.0429845	ITPKB, SOCS3, INPP1, IMPA2, ITPKA, TTC7A, PIP5K1C, PIK3C2B	1155	55	19453	2.44981	1	0.642665	0.630725
GOTERM_BP_DIRECT	GO:0051592	response to calcium ion	8	0.638978	0.0429845	CCND1, S100A16, ITPKA, ANXA11, PTK2B, CALM1, CALM2, AQP3	1155	55	19453	2.44981	1	0.642665	0.630725
GOTERM_BP_DIRECT	GO:0031334	positive regulation of protein complex assembly	8	0.638978	0.0429845	TAL1, MMP1, DAB2IP, RPS3, BRK1, RHOC, AJUBA, RHOA	1155	55	19453	2.44981	1	0.642665	0.630725
GOTERM_BP_DIRECT	GO:0098656	anion transmembrane transport	6	0.479233	0.0433881	SLC4A7, ABCC3, VDAC3, LRRC8A, SLC39A14, SLC19A1	1155	33	19453	3.06226	1	0.642665	0.630725
GOTERM_BP_DIRECT	GO:0035633	maintenance of permeability of blood-brain barrier	6	0.479233	0.0433881	CLDN5, GJA1, ESAM, MBP, F11R, ACTB	1155	33	19453	3.06226	1	0.642665	0.630725
GOTERM_BP_DIRECT	GO:0033209	tumor necrosis factor-mediated signaling pathway	10	0.798722	0.0438694	TNFSF18, NFKBIA, IKBKB, KRT18, TRAF3IP2, PTK2B, TNFRSF25, TNFRSF11A, TNFRSF1B, TNFRSF1A	1155	79	19453	2.13195	1	0.642665	0.630725
GOTERM_BP_DIRECT	GO:0090051	negative regulation of cell migration involved in sprouting angiogenesis	7	0.559105	0.044208	DLL4, CARD10, NOTCH1, TBXA2R, MMRN2, KLF4, RHOA	1155	44	19453	2.67948	1	0.642665	0.630725
GOTERM_BP_DIRECT	GO:0009725	response to hormone	7	0.559105	0.044208	NQO1, FOXC2, POR, NOS3, FHL2, TIMP2, PTK2B	1155	44	19453	2.67948	1	0.642665	0.630725
GOTERM_BP_DIRECT	GO:0006809	nitric oxide biosynthetic process	5	0.399361	0.0442605	CYB5B, NQO1, GCH1, NOS3, RORA	1155	23	19453	3.6614	1	0.642665	0.630725
GOTERM_BP_DIRECT	GO:0061351	neural precursor cell proliferation	5	0.399361	0.0442605	ADGRG1, NDUFS2, SHANK3, DBN1, LIMS2	1155	23	19453	3.6614	1	0.642665	0.630725
GOTERM_BP_DIRECT	GO:0035855	megakaryocyte development	5	0.399361	0.0442605	TAL1, SH2B3, WASF2, FLI1, ZNF385A	1155	23	19453	3.6614	1	0.642665	0.630725
GOTERM_BP_DIRECT	GO:2000675	negative regulation of type B pancreatic cell apoptotic process	3	0.239617	0.0449514	CAST, TCF7L2, WFS1	1155	6	19453	8.42121	1	0.642665	0.630725
GOTERM_BP_DIRECT	GO:1905037	autophagosome organization	3	0.239617	0.0449514	ULK3, ATP13A2, PIK3C2B	1155	6	19453	8.42121	1	0.642665	0.630725
GOTERM_BP_DIRECT	GO:0015853	adenine transport	3	0.239617	0.0449514	SLC43A3, VDAC3, SLC29A1	1155	6	19453	8.42121	1	0.642665	0.630725
GOTERM_BP_DIRECT	GO:1900024	regulation of substrate adhesion-dependent cell spreading	3	0.239617	0.0449514	ST6GAL1, PDPN, CORO1C	1155	6	19453	8.42121	1	0.642665	0.630725
GOTERM_BP_DIRECT	GO:0070295	renal water absorption	3	0.239617	0.0449514	HYAL2, AQP3, AQP1	1155	6	19453	8.42121	1	0.642665	0.630725
GOTERM_BP_DIRECT	GO:0010632	regulation of epithelial cell migration	3	0.239617	0.0449514	SRC, SASH1, CORO1C	1155	6	19453	8.42121	1	0.642665	0.630725
GOTERM_BP_DIRECT	GO:0031581	hemidesmosome assembly	3	0.239617	0.0449514	COL17A1, ITGB4, PLEC	1155	6	19453	8.42121	1	0.642665	0.630725
GOTERM_BP_DIRECT	GO:1903670	regulation of sprouting angiogenesis	3	0.239617	0.0449514	PPP1R16B, CEMIP2, RHOJ	1155	6	19453	8.42121	1	0.642665	0.630725
GOTERM_BP_DIRECT	GO:0061299	retina vasculature morphogenesis in camera-type eye	3	0.239617	0.0449514	ARHGEF15, FZD4, RHOJ	1155	6	19453	8.42121	1	0.642665	0.630725
GOTERM_BP_DIRECT	GO:0051099	positive regulation of binding	3	0.239617	0.0449514	RARA, CLIC2, S100A10	1155	6	19453	8.42121	1	0.642665	0.630725
GOTERM_BP_DIRECT	GO:0008366	axon ensheathment	3	0.239617	0.0449514	CLDN11, MBP, PPARD	1155	6	19453	8.42121	1	0.642665	0.630725
GOTERM_BP_DIRECT	GO:0097490	sympathetic neuron projection extension	3	0.239617	0.0449514	NRP2, SEMA3A, SEMA3F	1155	6	19453	8.42121	1	0.642665	0.630725
GOTERM_BP_DIRECT	GO:0051271	negative regulation of cellular component movement	3	0.239617	0.0449514	SP100, ACTN1, CD9	1155	6	19453	8.42121	1	0.642665	0.630725
GOTERM_BP_DIRECT	GO:1904996	positive regulation of leukocyte adhesion to vascular endothelial cell	4	0.319489	0.046378	NFAT5, MDK, ETS1, RHOA	1155	14	19453	4.81212	1	0.650857	0.638765
GOTERM_BP_DIRECT	GO:0048011	neurotrophin TRK receptor signaling pathway	4	0.319489	0.046378	SRC, CASP3, DDIT4, BCAR1	1155	14	19453	4.81212	1	0.650857	0.638765
GOTERM_BP_DIRECT	GO:0035810	positive regulation of urine volume	4	0.319489	0.046378	EDNRB, NPR1, HYAL2, GNAI2	1155	14	19453	4.81212	1	0.650857	0.638765
GOTERM_BP_DIRECT	GO:0060674	placenta blood vessel development	4	0.319489	0.046378	FOSL1, SOCS3, MAP2K1, NR2F2	1155	14	19453	4.81212	1	0.650857	0.638765
GOTERM_BP_DIRECT	GO:0034383	low-density lipoprotein particle clearance	4	0.319489	0.046378	EHD1, HMOX1, LDLRAP1, LDLR	1155	14	19453	4.81212	1	0.650857	0.638765
GOTERM_BP_DIRECT	GO:0097284	hepatocyte apoptotic process	4	0.319489	0.046378	KRT18, DNMT3A, BCL2L1, ARF6	1155	14	19453	4.81212	1	0.650857	0.638765
GOTERM_BP_DIRECT	GO:0043154	negative regulation of cysteine-type endopeptidase activity involved in apoptotic process	8	0.638978	0.0467164	GPI, NR4A1, POR, SRC, SFN, ARRB2, KLF4, AQP1	1155	56	19453	2.40606	1	0.653601	0.641458
GOTERM_BP_DIRECT	GO:0007611	learning or memory	9	0.71885	0.0473896	GPI, PRNP, PRKAR1B, SRC, CASP3, TMOD2, EPHB2, VIP, ZNF385A	1155	68	19453	2.22914	1	0.660998	0.648717
GOTERM_BP_DIRECT	GO:0051491	positive regulation of filopodium assembly	6	0.479233	0.0484807	TGFB3, ZMYND8, PALM, FSCN1, ARAP1, RHOQ	1155	34	19453	2.97219	1	0.671117	0.658648
GOTERM_BP_DIRECT	GO:0002862	negative regulation of inflammatory response to antigenic stimulus	6	0.479233	0.0484807	FGR, SRC, PLK2, RHBDF2, FYN, VIP	1155	34	19453	2.97219	1	0.671117	0.658648
GOTERM_BP_DIRECT	GO:0007566	embryo implantation	7	0.559105	0.0485552	TEAD4, STC2, STC1, IGFBP7, EMP2, PPARD, H3-3B	1155	45	19453	2.61993	1	0.671117	0.658648
GOTERM_BP_DIRECT	GO:0090398	cellular senescence	8	0.638978	0.0506491	MAP2K3, CDKN1A, MAP2K1, CDKN2B, ZMIZ1, LMNA, PRKCD, ULK3	1155	57	19453	2.36385	1	0.692487	0.679622
GOTERM_BP_DIRECT	GO:0009966	regulation of signal transduction	8	0.638978	0.0506491	SPRED3, PPP1R2, SPRED2, VEPH1, CNKSR3, IGFBP7, RGS12, MGLL	1155	57	19453	2.36385	1	0.692487	0.679622
GOTERM_BP_DIRECT	GO:0071404	cellular response to low-density lipoprotein particle stimulus	5	0.399361	0.0507067	NPC1, CD81, CD9, LDLR, SREBF2	1155	24	19453	3.50884	1	0.692487	0.679622
GOTERM_BP_DIRECT	GO:0002053	positive regulation of mesenchymal cell proliferation	5	0.399361	0.0507067	TBX1, MYC, PDGFA, BMPR1A, SYNE1	1155	24	19453	3.50884	1	0.692487	0.679622
GOTERM_BP_DIRECT	GO:0006869	lipid transport	11	0.878594	0.0517593	OSBPL7, APOL6, OSBPL5, SPNS2, STARD10, OSBPL2, ESYT2, TEX2, APOL3, OSBP2, OSBPL10	1155	94	19453	1.97092	1	0.702667	0.689612
GOTERM_BP_DIRECT	GO:0007265	Ras protein signal transduction	11	0.878594	0.0517593	SDCBP, SHTN1, RASSF1, CDKN1A, CSF1, KSR1, RRAS, PLK2, PLD1, RAPGEF5, RREB1	1155	94	19453	1.97092	1	0.702667	0.689612
GOTERM_BP_DIRECT	GO:0043407	negative regulation of MAP kinase activity	7	0.559105	0.0531564	DUSP1, HYAL2, PRKCD, DAB2IP, IRAK3, SH2B3, DUSP7	1155	46	19453	2.56298	1	0.718215	0.704871
GOTERM_BP_DIRECT	GO:0019221	cytokine-mediated signaling pathway	16	1.27796	0.0532185	NUMBL, IL4R, FZD4, IRAK3, CSF2RB, OSMR, LRP8, EPOR, TNFRSF1A, FOSL1, IRAK2, CCL2, PLP2, JAK3, IL6R, TGM2	1155	160	19453	1.68424	1	0.718215	0.704871
GOTERM_BP_DIRECT	GO:0001558	regulation of cell growth	10	0.798722	0.0535128	NET1, OGFR, XBP1, PRPF38B, IGFBP5, IGFBP4, IGFBP7, JADE2, BCAR1, PAK4	1155	82	19453	2.05395	1	0.720062	0.706684
GOTERM_BP_DIRECT	GO:0090050	positive regulation of cell migration involved in sprouting angiogenesis	6	0.479233	0.0539107	FOXC2, PLK2, RHOJ, HMOX1, JCAD, HDAC7	1155	35	19453	2.88727	1	0.723289	0.709851
GOTERM_BP_DIRECT	GO:0007052	mitotic spindle organization	8	0.638978	0.0547844	FAM110A, SUN2, GPSM2, MAP1S, PLK2, NEK6, RCC1, TACC2	1155	58	19453	2.32309	1	0.727419	0.713904
GOTERM_BP_DIRECT	GO:0018108	peptidyl-tyrosine phosphorylation	8	0.638978	0.0547844	CLK1, FGR, SRC, PTK2B, FYN, EPHB2, CLK4, JAK3	1155	58	19453	2.32309	1	0.727419	0.713904
GOTERM_BP_DIRECT	GO:0003376	sphingosine-1-phosphate signaling pathway	4	0.319489	0.0554905	SPNS2, S1PR1, RAC1, EZR	1155	15	19453	4.49131	1	0.727419	0.713904
GOTERM_BP_DIRECT	GO:0044319	wound healing, spreading of cells	4	0.319489	0.0554905	CD151, PDPN, RHOC, RHOA	1155	15	19453	4.49131	1	0.727419	0.713904
GOTERM_BP_DIRECT	GO:0060707	trophoblast giant cell differentiation	4	0.319489	0.0554905	SOCS3, NR2F2, E2F7, MDFI	1155	15	19453	4.49131	1	0.727419	0.713904
GOTERM_BP_DIRECT	GO:0033173	calcineurin-NFAT signaling cascade	4	0.319489	0.0554905	NFAT5, MAPK7, NFATC2, NFATC1	1155	15	19453	4.49131	1	0.727419	0.713904
GOTERM_BP_DIRECT	GO:0032966	negative regulation of collagen biosynthetic process	4	0.319489	0.0554905	ERRFI1, NOTCH1, IL6R, PPARD	1155	15	19453	4.49131	1	0.727419	0.713904
GOTERM_BP_DIRECT	GO:1902287	semaphorin-plexin signaling pathway involved in axon guidance	4	0.319489	0.0554905	SEMA3A, PLXNA2, PLXNB2, SEMA3F	1155	15	19453	4.49131	1	0.727419	0.713904
GOTERM_BP_DIRECT	GO:0048844	artery morphogenesis	5	0.399361	0.0576378	TBX1, FOXC2, ZMIZ1, HES1, LDLR	1155	25	19453	3.36848	1	0.751261	0.737304
GOTERM_BP_DIRECT	GO:0071353	cellular response to interleukin-4	5	0.399361	0.0576378	XBP1, TUBA1B, NFIL3, MRC1, KEAP1	1155	25	19453	3.36848	1	0.751261	0.737304
GOTERM_BP_DIRECT	GO:0007612	learning	8	0.638978	0.0591242	JPH4, FOSL1, CLDN5, FYN, EPHB2, CIC, SHANK3, PPP1R9B	1155	59	19453	2.28372	1	0.764587	0.750382
GOTERM_BP_DIRECT	GO:0001975	response to amphetamine	6	0.479233	0.0596787	NR4A2, NR4A1, RGS17, CALM1, CALM2, PPP1R9B	1155	36	19453	2.80707	1	0.764587	0.750382
GOTERM_BP_DIRECT	GO:1903955	positive regulation of protein targeting to mitochondrion	6	0.479233	0.0596787	ABLIM3, MICALL2, RAC2, RAC1, UBE2J2, SREBF2	1155	36	19453	2.80707	1	0.764587	0.750382
GOTERM_BP_DIRECT	GO:0022898	regulation of transmembrane transporter activity	3	0.239617	0.0604985	BCL2, PIM1, ACTB	1155	7	19453	7.21818	1	0.764587	0.750382
GOTERM_BP_DIRECT	GO:0001816	cytokine production	3	0.239617	0.0604985	NFAT5, NFATC2, NFATC1	1155	7	19453	7.21818	1	0.764587	0.750382
GOTERM_BP_DIRECT	GO:0036089	cleavage furrow formation	3	0.239617	0.0604985	SNX9, SNX33, RHOA	1155	7	19453	7.21818	1	0.764587	0.750382
GOTERM_BP_DIRECT	GO:0007589	body fluid secretion	3	0.239617	0.0604985	SLC22A4, NPR1, VIP	1155	7	19453	7.21818	1	0.764587	0.750382
GOTERM_BP_DIRECT	GO:0010644	cell communication by electrical coupling	3	0.239617	0.0604985	GJA1, GJC2, DBN1	1155	7	19453	7.21818	1	0.764587	0.750382
GOTERM_BP_DIRECT	GO:0045630	positive regulation of T-helper 2 cell differentiation	3	0.239617	0.0604985	IL4R, RARA, PRKCZ	1155	7	19453	7.21818	1	0.764587	0.750382
GOTERM_BP_DIRECT	GO:0019852	L-ascorbic acid metabolic process	3	0.239617	0.0604985	GSTO1, SLC2A1, SLC2A3	1155	7	19453	7.21818	1	0.764587	0.750382
GOTERM_BP_DIRECT	GO:1901166	neural crest cell migration involved in autonomic nervous system development	3	0.239617	0.0604985	NRP2, SEMA3A, SEMA3F	1155	7	19453	7.21818	1	0.764587	0.750382
GOTERM_BP_DIRECT	GO:1901224	positive regulation of NIK/NF-kappaB signaling	9	0.71885	0.0626107	NFAT5, TRIP6, RPS3, LAPTM5, LGALS9, SASH1, RHOA, HAVCR2, TRIM56	1155	72	19453	2.1053	1	0.788712	0.774059
GOTERM_BP_DIRECT	GO:0006357	regulation of transcription from RNA polymerase II promoter	119	9.50479	0.0627522	RORA, JADE2, ETS1, ACTB, ETS2, ELK3, ZMIZ1, MYC, ZMIZ2, ZNF205, DDX17, MEF2A, SOX13, ARID5A, HIC1, MAF, ZNF710, ATF4, ZNF274, ZNF395, NOTCH1, CTBP2, MAX, TSHZ1, CREM, RAI1, ZNF787, HIVEP2, MSC, ZBTB7B, RREB1, ZBTB7A, SMAD1, XBP1, ZFHX3, JUND, SMAD3, NFATC2, NFATC1, NR2F2, POU2F2, FLI1, POU6F1, NR4A2, FOSL1, NR4A1, BCL6, BHLHE40, MAFF, SP6, LHX6, MAFK, OGT, SLC2A4RG, MXD4, CSRNP1, ARRB1, HIF3A, PP…	1155	1736	19453	1.15452	1	0.788712	0.774059
GOTERM_BP_DIRECT	GO:0032689	negative regulation of interferon-gamma production	7	0.559105	0.0631271	PRNP, CD274, RARA, LAPTM5, LGALS9, VSIR, HAVCR2	1155	48	19453	2.45619	1	0.791251	0.77655
GOTERM_BP_DIRECT	GO:0051894	positive regulation of focal adhesion assembly	5	0.399361	0.0650477	SMAD3, SDC4, RAC1, PPM1F, S100A10	1155	26	19453	3.23893	1	0.793432	0.778691
GOTERM_BP_DIRECT	GO:0001782	B cell homeostasis	5	0.399361	0.0650477	TRAF3IP2, CASP3, SPNS2, BCL2, PKN1	1155	26	19453	3.23893	1	0.793432	0.778691
GOTERM_BP_DIRECT	GO:1900273	positive regulation of long-term synaptic potentiation	5	0.399361	0.0650477	PRKAR1B, CRTC1, EPHB2, SHANK3, PDE9A	1155	26	19453	3.23893	1	0.793432	0.778691
GOTERM_BP_DIRECT	GO:0070848	response to growth factor	4	0.319489	0.0653823	MYC, SKIL, DUSP6, EPHA2	1155	16	19453	4.21061	1	0.793432	0.778691
GOTERM_BP_DIRECT	GO:1990869	cellular response to chemokine	4	0.319489	0.0653823	RIPOR1, DUSP1, SH2B3, RHOA	1155	16	19453	4.21061	1	0.793432	0.778691
GOTERM_BP_DIRECT	GO:0070885	negative regulation of calcineurin-NFAT signaling cascade	4	0.319489	0.0653823	PRNP, MAPK7, FHL2, HOMER3	1155	16	19453	4.21061	1	0.793432	0.778691
GOTERM_BP_DIRECT	GO:0018146	keratan sulfate biosynthetic process	4	0.319489	0.0653823	B3GNT7, CHST1, ST3GAL2, CHST2	1155	16	19453	4.21061	1	0.793432	0.778691
GOTERM_BP_DIRECT	GO:0030214	hyaluronan catabolic process	4	0.319489	0.0653823	CEMIP2, HYAL1, HYAL2, LYVE1	1155	16	19453	4.21061	1	0.793432	0.778691
GOTERM_BP_DIRECT	GO:1900242	regulation of synaptic vesicle endocytosis	4	0.319489	0.0653823	SNX9, CALM1, CALM2, ACTB	1155	16	19453	4.21061	1	0.793432	0.778691
GOTERM_BP_DIRECT	GO:0090162	establishment of epithelial cell polarity	4	0.319489	0.0653823	HES1, SIPA1L3, SIPA1, ARF6	1155	16	19453	4.21061	1	0.793432	0.778691
GOTERM_BP_DIRECT	GO:2001256	regulation of store-operated calcium entry	4	0.319489	0.0653823	JPH4, STC2, HOMER3, SLC8B1	1155	16	19453	4.21061	1	0.793432	0.778691
GOTERM_BP_DIRECT	GO:0010243	response to organonitrogen compound	4	0.319489	0.0653823	NCOR2, CDKN1A, NNMT, CCND1	1155	16	19453	4.21061	1	0.793432	0.778691
GOTERM_BP_DIRECT	GO:0097193	intrinsic apoptotic signaling pathway	6	0.479233	0.0657837	CDKN1A, CASP3, PMAIP1, NOL3, PPM1F, HIPK2	1155	37	19453	2.7312	1	0.794091	0.779337
GOTERM_BP_DIRECT	GO:2000352	negative regulation of endothelial cell apoptotic process	6	0.479233	0.0657837	MAPK7, TNIP2, SERPINE1, ANGPTL4, ICAM1, PAK4	1155	37	19453	2.7312	1	0.794091	0.779337
GOTERM_BP_DIRECT	GO:0007420	brain development	23	1.83706	0.0680235	ZFHX3, PFKFB3, ABCB6, MAP1S, MINK1, SHROOM2, AATK, SMG9, SYNJ2, ARRB2, BAIAP2, EPOR, POU6F1, ADGRG1, GJC2, DDIT4, S1PR1, PLXNB2, CSK, CIC, NES, GIT1, SNRPB	1155	264	19453	1.46733	1	0.818217	0.803015
GOTERM_BP_DIRECT	GO:0045727	positive regulation of translation	10	0.798722	0.0683761	RBM3, MYC, AGO2, BCL3, SAMD4A, PLXNB2, PTK2B, PLD1, OGT, RHOA	1155	86	19453	1.95842	1	0.818217	0.803015
GOTERM_BP_DIRECT	GO:0051781	positive regulation of cell division	7	0.559105	0.0684978	MDK, TGFB3, TAL1, PDGFA, HDGF, PGF, NKX3-1	1155	49	19453	2.40606	1	0.818217	0.803015
GOTERM_BP_DIRECT	GO:0030900	forebrain development	7	0.559105	0.0684978	NDST1, NOTCH1, ZEB1, SRC, FYN, NR2F2, DCLK1	1155	49	19453	2.40606	1	0.818217	0.803015
GOTERM_BP_DIRECT	GO:0006631	fatty acid metabolic process	11	0.878594	0.0688058	ALDH3A2, GGT5, CPT1A, GPAT4, ACOT2, CRYL1, PEDS1, ACSL3, CPT1C, SLC27A4, PPARD	1155	99	19453	1.87138	1	0.819757	0.804527
GOTERM_BP_DIRECT	GO:0032092	positive regulation of protein binding	9	0.71885	0.0712438	FKBP1A, CLDN5, TCF7L2, DTX3L, MFNG, TRIB3, ARHGEF7, SPPL3, HIPK2	1155	74	19453	2.0484	1	0.846599	0.83087
GOTERM_BP_DIRECT	GO:0007017	microtubule-based process	6	0.479233	0.0722236	TUBA1B, TUBB2A, KIFC3, TUBB4B, MAP3K11, TUBA4A	1155	38	19453	2.65933	1	0.84682	0.831087
GOTERM_BP_DIRECT	GO:0070555	response to interleukin-1	6	0.479233	0.0722236	IRAK2, SRC, IRAK3, TNFRSF11A, LGALS9, TLE5	1155	38	19453	2.65933	1	0.84682	0.831087
GOTERM_BP_DIRECT	GO:0048709	oligodendrocyte differentiation	6	0.479233	0.0722236	NOTCH1, DUSP10, MYRF, HDAC1, BNIP3, CSK	1155	38	19453	2.65933	1	0.84682	0.831087
GOTERM_BP_DIRECT	GO:0001503	ossification	10	0.798722	0.0724575	SMAD1, FOXC2, SUN1, SLC26A2, CSF1, BCL2, STC1, TNFRSF11A, PPARGC1B, PDLIM7	1155	87	19453	1.93591	1	0.84682	0.831087
GOTERM_BP_DIRECT	GO:0071346	cellular response to interferon-gamma	11	0.878594	0.0725962	MYC, MRC1, DAPK3, RPL13A, CCL2, STX4, FLNB, CD47, LGALS9, CALM1, GAPDH	1155	100	19453	1.85267	1	0.84682	0.831087
GOTERM_BP_DIRECT	GO:0035902	response to immobilization stress	5	0.399361	0.0729283	GPI, MYRF, ERCC1, PTK2B, PPP1R9B	1155	27	19453	3.11897	1	0.84682	0.831087
GOTERM_BP_DIRECT	GO:1904754	positive regulation of vascular associated smooth muscle cell migration	5	0.399361	0.0729283	DOCK5, XBP1, IGFBP5, ADAMTS1, SSH1	1155	27	19453	3.11897	1	0.84682	0.831087
GOTERM_BP_DIRECT	GO:1902894	negative regulation of pri-miRNA transcription from RNA polymerase II promoter	5	0.399361	0.0729283	NCOR2, REST, SMAD3, RARA, PPARD	1155	27	19453	3.11897	1	0.84682	0.831087
GOTERM_BP_DIRECT	GO:0002639	positive regulation of immunoglobulin production	5	0.399361	0.0729283	GPI, XBP1, IL4R, STX4, EPHB2	1155	27	19453	3.11897	1	0.84682	0.831087
GOTERM_BP_DIRECT	GO:0008333	endosome to lysosome transport	7	0.559105	0.0741248	PLEKHF1, DTX3L, SNX16, BIN1, TGFBRAP1, DENND3, RHOB	1155	50	19453	2.35794	1	0.852998	0.83715
GOTERM_BP_DIRECT	GO:0006351	transcription, DNA-templated	12	0.958466	0.0756449	NR4A2, TEAD4, MEF2A, SMAD1, ABLIM2, ABLIM3, PPP1R13L, POLR2H, KLF4, POLRMT, ZBTB7A, CBFA2T3	1155	114	19453	1.77289	1	0.852998	0.83715
GOTERM_BP_DIRECT	GO:0030194	positive regulation of blood coagulation	4	0.319489	0.0760178	DMTN, TBXA2R, SERPINE1, HPSE	1155	17	19453	3.96292	1	0.852998	0.83715
GOTERM_BP_DIRECT	GO:0007097	nuclear migration	4	0.319489	0.0760178	SUN2, FHOD1, LMNA, SYNE3	1155	17	19453	3.96292	1	0.852998	0.83715
GOTERM_BP_DIRECT	GO:0003382	epithelial cell morphogenesis	4	0.319489	0.0760178	RILPL1, FLNB, SIPA1L3, SIPA1	1155	17	19453	3.96292	1	0.852998	0.83715
GOTERM_BP_DIRECT	GO:0042119	neutrophil activation	4	0.319489	0.0760178	CXCL8, TRAF3IP2, PRKCD, F2RL1	1155	17	19453	3.96292	1	0.852998	0.83715
GOTERM_BP_DIRECT	GO:0002720	positive regulation of cytokine production involved in immune response	4	0.319489	0.0760178	SLC7A5, LAPTM5, F2RL1, HK1	1155	17	19453	3.96292	1	0.852998	0.83715
GOTERM_BP_DIRECT	GO:0015918	sterol transport	4	0.319489	0.0760178	OSBPL7, NPC2, OSBP2, OSBPL10	1155	17	19453	3.96292	1	0.852998	0.83715
GOTERM_BP_DIRECT	GO:1904036	negative regulation of epithelial cell apoptotic process	4	0.319489	0.0760178	NPC1, MDK, BCL2, HMOX1	1155	17	19453	3.96292	1	0.852998	0.83715
GOTERM_BP_DIRECT	GO:0055093	response to hyperoxia	4	0.319489	0.0760178	SLC7A5, CDKN1A, BNIP3, PDPN	1155	17	19453	3.96292	1	0.852998	0.83715
GOTERM_BP_DIRECT	GO:0035767	endothelial cell chemotaxis	3	0.239617	0.0775622	NR4A1, PLEKHG5, CCN3	1155	8	19453	6.31591	1	0.852998	0.83715
GOTERM_BP_DIRECT	GO:0042092	type 2 immune response	3	0.239617	0.0775622	TRAF3IP2, BCL6, BCL6B	1155	8	19453	6.31591	1	0.852998	0.83715
GOTERM_BP_DIRECT	GO:0051683	establishment of Golgi localization	3	0.239617	0.0775622	RIPOR1, STK25, YWHAZ	1155	8	19453	6.31591	1	0.852998	0.83715
GOTERM_BP_DIRECT	GO:1903071	positive regulation of ER-associated ubiquitin-dependent protein catabolic process	3	0.239617	0.0775622	BCAP31, XBP1, HERPUD1	1155	8	19453	6.31591	1	0.852998	0.83715
GOTERM_BP_DIRECT	GO:1903753	negative regulation of p38MAPK cascade	3	0.239617	0.0775622	DUSP10, DUSP1, EZR	1155	8	19453	6.31591	1	0.852998	0.83715
GOTERM_BP_DIRECT	GO:0043067	regulation of programmed cell death	3	0.239617	0.0775622	BNIP3L, BNIP3, ACER3	1155	8	19453	6.31591	1	0.852998	0.83715
GOTERM_BP_DIRECT	GO:2000641	regulation of early endosome to late endosome transport	3	0.239617	0.0775622	MAP2K1, MAP2K2, SRC	1155	8	19453	6.31591	1	0.852998	0.83715
GOTERM_BP_DIRECT	GO:0036003	positive regulation of transcription from RNA polymerase II promoter in response to stress	3	0.239617	0.0775622	MAPK7, KLF2, ATF4	1155	8	19453	6.31591	1	0.852998	0.83715
GOTERM_BP_DIRECT	GO:0007172	signal complex assembly	3	0.239617	0.0775622	SRC, PXN, PTK2B	1155	8	19453	6.31591	1	0.852998	0.83715
GOTERM_BP_DIRECT	GO:0007183	SMAD protein complex assembly	3	0.239617	0.0775622	FKBP1A, SMAD1, SMAD3	1155	8	19453	6.31591	1	0.852998	0.83715
GOTERM_BP_DIRECT	GO:0008063	Toll signaling pathway	3	0.239617	0.0775622	IRAK2, PELI1, IRAK3	1155	8	19453	6.31591	1	0.852998	0.83715
GOTERM_BP_DIRECT	GO:0010544	negative regulation of platelet activation	3	0.239617	0.0775622	THBD, NOS3, PDGFA	1155	8	19453	6.31591	1	0.852998	0.83715
GOTERM_BP_DIRECT	GO:0048813	dendrite morphogenesis	6	0.479233	0.0789952	MEF2A, MINK1, DVL1, FYN, LRP8, DCLK1	1155	39	19453	2.59114	1	0.866674	0.850572
GOTERM_BP_DIRECT	GO:0048843	negative regulation of axon extension involved in axon guidance	5	0.399361	0.0812692	SEMA6B, SEMA3A, SEMA4B, SEMA4C, SEMA3F	1155	28	19453	3.00758	1	0.884467	0.868034
GOTERM_BP_DIRECT	GO:0097746	regulation of blood vessel diameter	5	0.399361	0.0812692	FOXC2, NPR1, ROCK2, NOS3, GCLM	1155	28	19453	3.00758	1	0.884467	0.868034
GOTERM_BP_DIRECT	GO:0006997	nucleus organization	5	0.399361	0.0812692	BIN1, CHMP4B, SYNE1, PLEC, H3-3B	1155	28	19453	3.00758	1	0.884467	0.868034
GOTERM_BP_DIRECT	GO:0090630	activation of GTPase activity	13	1.03834	0.0813903	ARHGEF15, AGAP3, ARHGAP25, SIPA1L3, ARHGAP45, CORO1C, ARHGAP22, TBC1D2, PTK2B, TBC1D22B, SIPA1, EPHA2, SLC27A4	1155	129	19453	1.6973	1	0.884467	0.868034
GOTERM_BP_DIRECT	GO:0031100	animal organ regeneration	6	0.479233	0.0860941	CDKN1A, NOTCH1, NNMT, ADM, LPIN1, PGF	1155	40	19453	2.52636	1	0.93258	0.915253
GOTERM_BP_DIRECT	GO:0009653	anatomical structure morphogenesis	14	1.11821	0.0862254	SMAD1, FOXC2, SMAD3, LIG1, MCAM, ANKRD11, SOX13, SOX12, LYVE1, KRT18, ARMC5, RAC1, PHLDA3, MPZL2	1155	144	19453	1.63746	1	0.93258	0.915253
GOTERM_BP_DIRECT	GO:0045591	positive regulation of regulatory T cell differentiation	4	0.319489	0.0873575	DUSP10, BCL6, SOX12, VSIR	1155	18	19453	3.74276	1	0.933786	0.916437
GOTERM_BP_DIRECT	GO:0035970	peptidyl-threonine dephosphorylation	4	0.319489	0.0873575	DUSP5, DUSP10, DUSP1, PPM1F	1155	18	19453	3.74276	1	0.933786	0.916437
GOTERM_BP_DIRECT	GO:0022409	positive regulation of cell-cell adhesion	4	0.319489	0.0873575	AFDN, MYO10, CD47, PLPP3	1155	18	19453	3.74276	1	0.933786	0.916437
GOTERM_BP_DIRECT	GO:0048593	camera-type eye morphogenesis	4	0.319489	0.0873575	C12ORF57, SHROOM2, EPHB2, AQP1	1155	18	19453	3.74276	1	0.933786	0.916437
GOTERM_BP_DIRECT	GO:0003161	cardiac conduction system development	4	0.319489	0.0873575	SMAD1, GJA1, MSC, BMPR1A	1155	18	19453	3.74276	1	0.933786	0.916437
GOTERM_BP_DIRECT	GO:0050860	negative regulation of T cell receptor signaling pathway	5	0.399361	0.0900579	DUSP22, PRNP, DUSP3, LAPTM5, EZR	1155	29	19453	2.90387	1	0.95387	0.936148
GOTERM_BP_DIRECT	GO:0043087	regulation of GTPase activity	10	0.798722	0.0902606	VAV3, FGD5, ALS2CL, BCL6, DAB2IP, PLXNA2, PLXNB2, ARHGAP27, AJUBA, RASIP1	1155	91	19453	1.85082	1	0.95387	0.936148
GOTERM_BP_DIRECT	GO:0071260	cellular response to mechanical stimulus	9	0.71885	0.090578	BNIP3, SLC2A1, TNFRSF10B, TNFRSF10A, LTBR, F11R, AQP1, PLEC, TNFRSF1A	1155	78	19453	1.94336	1	0.95387	0.936148
GOTERM_BP_DIRECT	GO:0070374	positive regulation of ERK1 and ERK2 cascade	20	1.59744	0.0907397	MAP2K1, NOTCH1, SHC1, SRC, PDGFA, ARRB1, ARRB2, PRKCZ, GNAI2, ICAM1, AKAP12, GLIPR2, F2RL1, PTK2B, CCL2, ACKR3, PRKD2, LGALS9, HAVCR2, MAP3K12	1155	230	19453	1.46456	1	0.95387	0.936148
GOTERM_BP_DIRECT	GO:0015914	phospholipid transport	6	0.479233	0.0935149	OSBPL5, ATP8B2, NPC2, OSBPL2, LDLR, OSBPL10	1155	41	19453	2.46475	1	0.95387	0.936148
GOTERM_BP_DIRECT	GO:0016266	O-glycan processing	6	0.479233	0.0935149	GALNT6, ST6GAL1, B3GNT7, GALNT15, ST6GALNAC4, ST3GAL2	1155	41	19453	2.46475	1	0.95387	0.936148
GOTERM_BP_DIRECT	GO:0051591	response to cAMP	6	0.479233	0.0935149	FOSL1, THBD, PTK2B, PLAT, AREG, PPARGC1B	1155	41	19453	2.46475	1	0.95387	0.936148
GOTERM_BP_DIRECT	GO:0002931	response to ischemia	8	0.638978	0.0952704	MAP2K3, NQO1, REST, CSF1, ROCK2, BCL2, PTK2B, NOL3	1155	66	19453	2.04151	1	0.95387	0.936148
GOTERM_BP_DIRECT	GO:0014068	positive regulation of phosphatidylinositol 3-kinase signaling	9	0.71885	0.095841	FGR, PRR5, MYDGF, SRC, PDGFA, F2RL1, PRR5L, NKX3-1, PPARD	1155	79	19453	1.91876	1	0.95387	0.936148
GOTERM_BP_DIRECT	GO:0061337	cardiac conduction	3	0.239617	0.0959083	MEF2A, GJA1, SCN1B	1155	9	19453	5.61414	1	0.95387	0.936148
GOTERM_BP_DIRECT	GO:2000480	negative regulation of cAMP-dependent protein kinase activity	3	0.239617	0.0959083	PRKAR1B, PKIA, PKIG	1155	9	19453	5.61414	1	0.95387	0.936148
GOTERM_BP_DIRECT	GO:0006029	proteoglycan metabolic process	3	0.239617	0.0959083	HPSE, ADAMTS7, PPARD	1155	9	19453	5.61414	1	0.95387	0.936148
GOTERM_BP_DIRECT	GO:1903243	negative regulation of cardiac muscle hypertrophy in response to stress	3	0.239617	0.0959083	ERRFI1, SMAD3, LMNA	1155	9	19453	5.61414	1	0.95387	0.936148
GOTERM_BP_DIRECT	GO:0051246	regulation of protein metabolic process	3	0.239617	0.0959083	ROCK2, LDLR, SSH1	1155	9	19453	5.61414	1	0.95387	0.936148
GOTERM_BP_DIRECT	GO:0086014	atrial cardiac muscle cell action potential	3	0.239617	0.0959083	GJC1, GJA1, SCN3B	1155	9	19453	5.61414	1	0.95387	0.936148
GOTERM_BP_DIRECT	GO:0061042	vascular wound healing	3	0.239617	0.0959083	MCAM, HPSE, CD34	1155	9	19453	5.61414	1	0.95387	0.936148
GOTERM_BP_DIRECT	GO:0042994	cytoplasmic sequestering of transcription factor	3	0.239617	0.0959083	NFKBIA, KEAP1, MDFI	1155	9	19453	5.61414	1	0.95387	0.936148
GOTERM_BP_DIRECT	GO:1990456	mitochondrion-ER tethering	3	0.239617	0.0959083	PSEN2, CALM1, CALM2	1155	9	19453	5.61414	1	0.95387	0.936148
GOTERM_BP_DIRECT	GO:0034351	negative regulation of glial cell apoptotic process	3	0.239617	0.0959083	PRKCH, PRKCD, CCL2	1155	9	19453	5.61414	1	0.95387	0.936148
GOTERM_BP_DIRECT	GO:0097345	mitochondrial outer membrane permeabilization	3	0.239617	0.0959083	BNIP3L, RTL10, BNIP3	1155	9	19453	5.61414	1	0.95387	0.936148
GOTERM_BP_DIRECT	GO:1990264	peptidyl-tyrosine dephosphorylation involved in inactivation of protein kinase activity	3	0.239617	0.0959083	DUSP10, DUSP3, PTPRH	1155	9	19453	5.61414	1	0.95387	0.936148
GOTERM_BP_DIRECT	GO:0070168	negative regulation of biomineral tissue development	3	0.239617	0.0959083	NOTCH1, ROCK2, NOS3	1155	9	19453	5.61414	1	0.95387	0.936148
GOTERM_BP_DIRECT	GO:0071559	response to transforming growth factor beta	3	0.239617	0.0959083	ZFHX3, FNDC4, ROCK2	1155	9	19453	5.61414	1	0.95387	0.936148
GOTERM_BP_DIRECT	GO:0010907	positive regulation of glucose metabolic process	3	0.239617	0.0959083	SLC45A3, SRC, PMAIP1	1155	9	19453	5.61414	1	0.95387	0.936148
GOTERM_BP_DIRECT	GO:1903140	regulation of establishment of endothelial barrier	3	0.239617	0.0959083	IKBKB, ROCK2, TNFRSF1A	1155	9	19453	5.61414	1	0.95387	0.936148
GOTERM_BP_DIRECT	GO:0042416	dopamine biosynthetic process	3	0.239617	0.0959083	NR4A2, GPR37, GCH1	1155	9	19453	5.61414	1	0.95387	0.936148
GOTERM_BP_DIRECT	GO:0071243	cellular response to arsenic-containing substance	3	0.239617	0.0959083	GSTO1, MKNK2, HMOX1	1155	9	19453	5.61414	1	0.95387	0.936148
GOTERM_BP_DIRECT	GO:1900180	regulation of protein localization to nucleus	3	0.239617	0.0959083	RASSF3, LMNA, ATP13A2	1155	9	19453	5.61414	1	0.95387	0.936148
GOTERM_BP_DIRECT	GO:0007599	hemostasis	3	0.239617	0.0959083	GPI, FLI1, ZNF385A	1155	9	19453	5.61414	1	0.95387	0.936148
GOTERM_BP_DIRECT	GO:0060253	negative regulation of glial cell proliferation	3	0.239617	0.0959083	CDKN2B, NOTCH1, HES1	1155	9	19453	5.61414	1	0.95387	0.936148
GOTERM_BP_DIRECT	GO:0060316	positive regulation of ryanodine-sensitive calcium-release channel activity	3	0.239617	0.0959083	GSTO1, CALM1, CALM2	1155	9	19453	5.61414	1	0.95387	0.936148
GOTERM_BP_DIRECT	GO:0071467	cellular response to pH	3	0.239617	0.0959083	GJA1, HYAL1, GPR68	1155	9	19453	5.61414	1	0.95387	0.936148
GOTERM_BP_DIRECT	GO:0007519	skeletal muscle tissue development	7	0.559105	0.0991649	MYL6, FLNB, NR2F2, MSC, SKIL, VAMP5, RHOA	1155	54	19453	2.18328	1	0.956986	0.939206
GOTERM_BP_DIRECT	GO:0043001	Golgi to plasma membrane protein transport	5	0.399361	0.0992803	RAB10, GGA1, KRT18, VAMP5, OPTN	1155	30	19453	2.80707	1	0.956986	0.939206
GOTERM_BP_DIRECT	GO:2000737	negative regulation of stem cell differentiation	4	0.319489	0.0993592	NOTCH1, LBH, HES1, ZFP36L2	1155	19	19453	3.54577	1	0.956986	0.939206
GOTERM_BP_DIRECT	GO:0016126	sterol biosynthetic process	4	0.319489	0.0993592	CH25H, INSIG1, PRKAG2, LBR	1155	19	19453	3.54577	1	0.956986	0.939206
GOTERM_BP_DIRECT	GO:0045618	positive regulation of keratinocyte differentiation	4	0.319489	0.0993592	NOTCH1, PRKCH, TRIM16, ETV4	1155	19	19453	3.54577	1	0.956986	0.939206
GOTERM_BP_DIRECT	GO:0033280	response to vitamin D	4	0.319489	0.0993592	STC2, TRIM25, STC1, AQP3	1155	19	19453	3.54577	1	0.956986	0.939206
GOTERM_BP_DIRECT	GO:0003094	glomerular filtration	4	0.319489	0.0993592	KIRREL1, MCAM, CD34, AQP1	1155	19	19453	3.54577	1	0.956986	0.939206
GOTERM_BP_DIRECT	GO:0050868	negative regulation of T cell activation	4	0.319489	0.0993592	DUSP22, DUSP3, LAPTM5, JAK3	1155	19	19453	3.54577	1	0.956986	0.939206
GOTERM_BP_DIRECT	GO:1902236	negative regulation of endoplasmic reticulum stress-induced intrinsic apoptotic signaling pathway	4	0.319489	0.0993592	XBP1, WFS1, BCL2L1, HERPUD1	1155	19	19453	3.54577	1	0.956986	0.939206
GOTERM_BP_DIRECT	GO:0048535	lymph node development	4	0.319489	0.0993592	TRAF3IP2, SPNS2, PDPN, TNFRSF11A	1155	19	19453	3.54577	1	0.956986	0.939206
GOTERM_BP_DIRECT	GO:2000811	negative regulation of anoikis	4	0.319489	0.0993592	NOTCH1, SRC, BCL2, BCL2L1	1155	19	19453	3.54577	1	0.956986	0.939206
GOTERM_BP_DIRECT	GO:0032469	endoplasmic reticulum calcium ion homeostasis	4	0.319489	0.0993592	WFS1, BCL2, ITPR1, HERPUD1	1155	19	19453	3.54577	1	0.956986	0.939206
GOTERM_BP_DIRECT	GO:0045780	positive regulation of bone resorption	4	0.319489	0.0993592	SRC, PLEKHM1, TNFRSF11A, PPARGC1B	1155	19	19453	3.54577	1	0.956986	0.939206
GOTERM_BP_DIRECT	GO:0032695	negative regulation of interleukin-12 production	4	0.319489	0.0993592	IRAK3, ARRB2, JAK3, CMKLR1	1155	19	19453	3.54577	1	0.956986	0.939206
GOTERM_BP_DIRECT	GO:0098974	postsynaptic actin cytoskeleton organization	4	0.319489	0.0993592	EZR, WASF2, DBN1, ACTB	1155	19	19453	3.54577	1	0.956986	0.939206

## Sheet: KEGG_HepIII_pathways
Category	ID	Term	Count	%	PValue	Genes	List Total	Pop Hits	Pop Total	Fold Enrichment	Bonferroni	Benjamini	FDR
KEGG_PATHWAY	hsa05200	Pathways in cancer	76	5.59235	1.27956e-09	RB1, CDKN1B, HHIP, FGF2, IGF1R, GLI2, HEY1, MECOM, HEY2, ITGAV, POLK, JAK2, PRKACB, JAK1, IL13RA1, PDGFRB, NCOA1, EDN1, APAF1, CHUK, IFNGR1, HGF, NCOA4, ARNT, AXIN2, TGFBR1, MSH6, BCR, CCNA1, PIK3CA, MSH2, PPARG, IL6ST, SOS1, SOS2, BIRC2, NOTCH3, FH, HDAC2, EPAS1, CUL1, PDGFB, CBL, PTGS2, GNAI1, RASGRP3, MAPK9, TPR, ABL1, DVL2, PLCG2, RUNX1T1, FZD1, JAG2, TGFB2, JAG1, STAT1, TXNRD1, ZBTB16, STAT2…	601	531	8644	2.05854	4.09459e-07	4.09459e-07	3.60836e-07
KEGG_PATHWAY	hsa04010	MAPK signaling pathway	45	3.31126	1.62525e-06	RASGRF2, PDGFB, FGF2, IGF1R, RASGRP3, CACNG6, PPP3CA, MAPK9, RPS6KA6, PPP3CC, MECOM, RPS6KA2, PDGFD, STMN1, PDGFC, MAP3K20, MAP3K6, MAP3K7, PRKACB, MAP4K3, MAP4K4, MAP3K5, PDGFRB, MAP2K4, TGFB2, ANGPT2, MAP3K1, CHUK, HGF, CACNA2D1, VEGFC, PLA2G4A, RRAS2, MAPK14, TGFBR1, IL1A, KITLG, TAOK3, RASA2, MAPKAPK2, RAPGEF2, TAB2, SOS1, FGFR3, SOS2	601	301	8644	2.15024	0.000519945	0.00026004	0.00022916
KEGG_PATHWAY	hsa05167	Kaposi sarcoma-associated herpesvirus infection	31	2.28109	2.55246e-05	RB1, PDGFB, ITPR2, PTGS2, FGF2, PPP3CA, MAPK9, PREX1, ZFP36, PPP3CC, PLCG2, JAK2, JAK1, LYN, MAP2K4, ATG3, ANGPT2, CHUK, IFNGR1, STAT1, STAT2, MAPK14, GNG11, MTOR, CREB1, CLEC2B, CDK6, PIK3CA, MAPKAPK2, GNB4, IL6ST	601	194	8644	2.29827	0.00813471	0.00272262	0.00239931
KEGG_PATHWAY	hsa05220	Chronic myeloid leukemia	17	1.25092	5.12188e-05	RB1, SHC4, TGFB2, HDAC2, CDKN1B, CHUK, CBL, TGFBR1, BCR, CDK6, MECOM, PIK3CA, MDM2, ABL1, POLK, SOS1, SOS2	601	76	8644	3.21718	0.0162569	0.00409751	0.00361093
KEGG_PATHWAY	hsa01521	EGFR tyrosine kinase inhibitor resistance	17	1.25092	8.39155e-05	PDGFRB, SHC4, HGF, PDGFB, FOXO3, FGF2, MTOR, IGF1R, PIK3CA, PDGFD, PDGFC, PLCG2, JAK2, SOS1, FGFR3, SOS2, JAK1	601	79	8644	3.09501	0.0264967	0.00488044	0.00430089
KEGG_PATHWAY	hsa05165	Human papillomavirus infection	43	3.16409	9.15082e-05	ATP6V1A, RB1, NOTCH3, HDAC2, CDKN1B, MAML2, PPP2R2A, PTGS2, THBS1, HEY1, HEY2, DVL2, ITGB8, ITGAV, PRKACB, ATP6V1C1, JAK1, FZD1, PDGFRB, JAG1, CHUK, CSNK1A1, STAT1, STAT2, ITGA1, FN1, AXIN2, MTOR, CCNA1, HEYL, CREB1, CDK6, COL1A2, APC, PIK3CA, NFX1, PARD3, MDM2, COL6A3, MAML3, SOS1, SOS2, PALS1	601	331	8644	1.86845	0.0288594	0.00488044	0.00430089
KEGG_PATHWAY	hsa01522	Endocrine resistance	19	1.39809	0.000117825	JAG2, RB1, SHC4, NOTCH3, MED1, CDKN1B, JAG1, MAPK14, MTOR, IGF1R, MAPK9, NCOR1, PIK3CA, GPER1, MDM2, SOS1, SOS2, PRKACB, HBEGF	601	98	8644	2.78848	0.0370041	0.00538627	0.00474665
KEGG_PATHWAY	hsa04350	TGF-beta signaling pathway	20	1.47167	0.00013981	ACVR1, TGFB2, HDAC2, BMPR2, SMURF1, NOG, CUL1, SMAD9, INHBA, SMAD6, THBS1, TGFBR1, BMP6, SMAD7, ZFYVE16, NCOR1, SIN3A, ID2, ID1, FBN1	601	108	8644	2.66346	0.0437561	0.00548017	0.0048294
KEGG_PATHWAY	hsa04933	AGE-RAGE signaling pathway in diabetic complications	19	1.39809	0.00015413	EGR1, TGFB2, EDN1, CDKN1B, STAT1, PRKCE, FN1, VEGFC, MAPK14, SELE, TGFBR1, IL1A, MAPK9, COL3A1, COL1A2, PIK3CA, PLCG2, NOX4, JAK2	601	100	8644	2.73271	0.0481286	0.00548017	0.0048294
KEGG_PATHWAY	hsa04120	Ubiquitin mediated proteolysis	23	1.69242	0.000292845	MAP3K1, CUL5, UBE3C, SMURF1, FBXW7, CUL1, UBE4A, WWP1, NEDD4L, CBLB, CBL, PML, RHOBTB1, UBE2J1, KLHL9, ITCH, CDC23, HERC1, NEDD4, UBR5, MDM2, TRIP12, BIRC2	601	142	8644	2.32959	0.0894662	0.00937105	0.00825824
KEGG_PATHWAY	hsa04014	Ras signaling pathway	31	2.28109	0.000881676	SHC4, RASGRF2, PDGFB, RASAL2, FGF2, IGF1R, RASGRP3, MAPK9, PDGFD, PDGFC, PLCG2, ABL1, ABL2, SHOC2, PRKACB, PDGFRB, ANGPT2, CHUK, HGF, VEGFC, PLA2G4A, RRAS2, GNG11, KITLG, PIK3CA, RASA2, REL, GNB4, SOS1, FGFR3, SOS2	601	236	8644	1.88925	0.245923	0.0256488	0.022603
KEGG_PATHWAY	hsa04330	Notch signaling pathway	13	0.956586	0.000975988	JAG2, TLE4, NOTCH3, HDAC2, JAG1, MAML2, DTX4, HEYL, ITCH, HEY1, HEY2, DVL2, MAML3	601	62	8644	3.01573	0.268361	0.0260263	0.0229357
KEGG_PATHWAY	hsa05231	Choline metabolism in cancer	17	1.25092	0.00107617	PDGFRB, DGKE, SLC44A1, PDGFB, PLA2G4A, MTOR, MAPK9, PIK3CA, PDGFD, PDGFC, PIP5K1A, WASF1, SOS1, SOS2, PLPP1, DGKI, WASF3	601	98	8644	2.49496	0.291469	0.0264904	0.0233447
KEGG_PATHWAY	hsa05224	Breast cancer	22	1.61884	0.00118589	FZD1, JAG2, RB1, SHC4, NCOA1, NOTCH3, JAG1, CSNK1A1, AXIN2, FGF2, MTOR, IGF1R, HEYL, CDK6, APC, HEY1, PIK3CA, HEY2, DVL2, POLK, SOS1, SOS2	601	147	8644	2.15251	0.315941	0.0271061	0.0238873
KEGG_PATHWAY	hsa05225	Hepatocellular carcinoma	24	1.766	0.00127565	FZD1, RB1, SHC4, TGFB2, PBRM1, PHF10, CSNK1A1, TXNRD1, HGF, AXIN2, SMARCA2, ARID1B, TGFBR1, MTOR, IGF1R, CDK6, APC, PIK3CA, DVL2, PLCG2, POLK, ARID2, SOS1, SOS2	601	168	8644	2.05467	0.335332	0.0272138	0.0239822
KEGG_PATHWAY	hsa04919	Thyroid hormone signaling pathway	19	1.39809	0.00163638	NCOA1, NCOA2, NOTCH3, MED1, HDAC2, THRB, STAT1, MTOR, MED13L, NCOR1, PIK3CA, TBC1D4, SIN3A, RCAN2, MDM2, PLCG2, ITGAV, PRKACB, PFKP	601	121	8644	2.25844	0.407895	0.0314035	0.0276743
KEGG_PATHWAY	hsa04068	FoxO signaling pathway	20	1.47167	0.00166831	TGFB2, USP7, PRKAB2, GABARAPL1, CDKN1B, CHUK, IRS2, FOXO3, MAPK14, TGFBR1, IGF1R, MAPK9, PIK3CA, MDM2, TNFSF10, SGK3, SGK1, IL7R, SOS1, SOS2	601	131	8644	2.19583	0.413924	0.0314035	0.0276743
KEGG_PATHWAY	hsa05214	Glioma	14	1.03017	0.0017723	RB1, PDGFRB, SHC4, CAMK1D, PDGFB, MTOR, IGF1R, CDK6, PIK3CA, MDM2, PLCG2, POLK, SOS1, SOS2	601	75	8644	2.68477	0.433138	0.0315075	0.027766
KEGG_PATHWAY	hsa04012	ErbB signaling pathway	15	1.10375	0.00198675	SHC4, MAP2K4, CDKN1B, CBLB, CBL, MTOR, MAPK9, PIK3CA, PLCG2, ABL1, ABL2, SOS1, SOS2, HBEGF, NCK1	601	85	8644	2.53812	0.470803	0.031922	0.0281312
KEGG_PATHWAY	hsa04550	Signaling pathways regulating pluripotency of stem cells	21	1.54525	0.00199512	FZD1, ACVR1, BMPR2, RIF1, SMAD9, INHBA, AXIN2, MAPK14, FGF2, TBX3, IGF1R, MEIS1, APC, PIK3CA, ID2, ID1, DVL2, JAK2, IL6ST, FGFR3, JAK1	601	143	8644	2.11214	0.472221	0.031922	0.0281312
KEGG_PATHWAY	hsa04380	Osteoclast differentiation	20	1.47167	0.00237749	TGFB2, CHUK, IFNGR1, STAT1, STAT2, ITPR2, MAPK14, TGFBR1, IL1A, MAPK9, PPP3CA, CREB1, PPP3CC, PIK3CA, PLCG2, SIRPA, TAB2, PPARG, MAP3K7, JAK1	601	135	8644	2.13077	0.533129	0.0362284	0.0319263
KEGG_PATHWAY	hsa04390	Hippo signaling pathway	22	1.61884	0.00271886	FZD1, YAP1, WWTR1, TGFB2, BMPR2, PPP2R2A, AXIN2, WTIP, TGFBR1, BMP6, SAV1, GLI2, SMAD7, LATS1, APC, PARD3, ID2, ID1, DVL2, CCN2, BIRC2, PALS1	601	157	8644	2.01541	0.581559	0.0395471	0.0348508
KEGG_PATHWAY	hsa04935	Growth hormone synthesis, secretion and action	18	1.3245	0.00368017	SHC4, MAP2K4, MAP3K1, STAT1, ITPR2, IRS2, MAPK14, MTOR, GNAI1, MAPK9, CREB1, PIK3CA, GNAQ, PLCG2, JAK2, SOS1, SOS2, PRKACB	601	120	8644	2.1574	0.692668	0.0512024	0.0451221
KEGG_PATHWAY	hsa05161	Hepatitis B	22	1.61884	0.00396752	RB1, MAP2K4, TGFB2, MAP3K1, CHUK, APAF1, STAT1, STAT2, MAPK14, TGFBR1, MAPK9, CCNA1, CREB1, CASP12, PIK3CA, TAB2, JAK2, SOS1, MAP3K7, TLR4, SOS2, JAK1	601	162	8644	1.95321	0.719767	0.0529003	0.0466184
KEGG_PATHWAY	hsa04144	Endocytosis	30	2.20751	0.00426254	WASHC4, NEDD4L, CBLB, CBL, IGF1R, EEA1, KIF5B, MVB12B, PIP5K1A, RAB11FIP2, ARFGEF1, GIT2, SMURF1, VTA1, WWP1, VPS37A, TGFBR1, PML, ARFGAP2, ITCH, EHD3, RAB31, ZFYVE16, DNAJC6, PARD3, NEDD4, CAPZA2, MDM2, SMAP1, FGFR3	601	250	8644	1.72592	0.745111	0.0545605	0.0480815
KEGG_PATHWAY	hsa04625	C-type lectin receptor signaling pathway	16	1.17734	0.00521447	CHUK, STAT1, STAT2, RRAS2, ITPR2, CBLB, PTGS2, MAPK14, MAPK9, PPP3CA, PPP3CC, PIK3CA, MAPKAPK2, MDM2, PLCG2, CLEC1B	601	104	8644	2.21272	0.812316	0.0619005	0.0545498
KEGG_PATHWAY	hsa04668	TNF signaling pathway	17	1.25092	0.00522286	MAP2K4, EDN1, JAG1, CHUK, VEGFC, PTGS2, MAPK14, SELE, MAPK9, ITCH, CREB1, PIK3CA, TAB2, DNM1L, MAP3K7, BIRC2, MAP3K5	601	114	8644	2.14479	0.812822	0.0619005	0.0545498
KEGG_PATHWAY	hsa04151	PI3K-Akt signaling pathway	39	2.86976	0.00566712	PHLPP2, CDKN1B, PDGFB, PPP2R2A, FOXO3, FGF2, THBS1, IGF1R, GYS1, PDGFD, PDGFC, ITGB8, ITGAV, JAK2, JAK1, PDGFRB, ANGPT2, CHUK, HGF, ITGA1, FN1, VEGFC, GNG11, MTOR, KITLG, CREB1, CDK6, COL1A2, PIK3CA, GNB4, MDM2, COL6A3, SGK3, SGK1, IL7R, SOS1, FGFR3, TLR4, SOS2	601	359	8644	1.56247	0.837753	0.0647671	0.057076
KEGG_PATHWAY	hsa05169	Epstein-Barr virus infection	25	1.83959	0.00662554	RB1, HDAC2, CDKN1B, PSMD14, MAPK9, SIN3A, PLCG2, CD58, POLK, MAP3K7, JAK1, LYN, MAP2K4, USP7, CHUK, APAF1, STAT1, STAT2, MAPK14, CCNA1, CDK6, PIK3CA, NEDD4, MDM2, TAB2	601	202	8644	1.78004	0.880833	0.0679565	0.0598867
KEGG_PATHWAY	hsa03082	ATP-dependent chromatin remodeling	17	1.25092	0.00672461	SS18, PBRM1, HDAC2, PHF10, SS18L1, SMARCA5, BAZ1A, BAZ2B, ACTR8, SMARCA2, PHF6, ARID1B, DPF2, CDK2AP1, EPC2, BRD8, ARID2	601	117	8644	2.08979	0.884576	0.0679565	0.0598867
KEGG_PATHWAY	hsa04070	Phosphatidylinositol signaling system	15	1.10375	0.00679565	DGKE, IPMK, ITPR2, OCRL, PIK3C2A, MTMR4, MTM1, INPP5B, SYNJ1, PIK3CA, INPP5F, PPIP5K2, PLCG2, PIP5K1A, DGKI	601	97	8644	2.22413	0.887188	0.0679565	0.0598867
KEGG_PATHWAY	hsa05215	Prostate cancer	15	1.10375	0.00679565	RB1, PDGFRB, CDKN1B, CHUK, PDGFB, MTOR, IGF1R, CREB1, PIK3CA, PDGFD, PDGFC, MDM2, ERG, SOS1, SOS2	601	97	8644	2.22413	0.887188	0.0679565	0.0598867
KEGG_PATHWAY	hsa04924	Renin secretion	12	0.883002	0.00748936	PPP3CA, EDN1, GUCY1A1, ACE, GUCY1B1, CREB1, PPP3CC, GNAQ, ITPR2, ADRB2, PRKACB, GNAI1	601	69	8644	2.50134	0.90979	0.0705123	0.062139
KEGG_PATHWAY	hsa05202	Transcriptional misregulation in cancer	24	1.766	0.00749194	SS18, HDAC2, CDKN1B, SS18L1, ZBTB16, PBX3, MLLT1, MLLT3, PML, IGF1R, CCNA1, FUT8, MEIS1, NCOR1, SIN3A, ID2, MDM2, REL, PPARG, POLK, ERG, CDK14, BIRC2, RUNX1T1	601	193	8644	1.78852	0.909865	0.0705123	0.062139
KEGG_PATHWAY	hsa05205	Proteoglycans in cancer	25	1.83959	0.00793009	ITPR2, CBL, FGF2, THBS1, IGF1R, PLCG2, TIMP3, ITGAV, PRKACB, FZD1, TGFB2, PPP1R12A, HGF, RDX, FN1, RRAS2, MAPK14, MTOR, COL1A2, PIK3CA, MDM2, SOS1, TLR4, SOS2, HBEGF	601	205	8644	1.75399	0.921742	0.0725037	0.0638939
KEGG_PATHWAY	hsa05218	Melanoma	12	0.883002	0.0102871	RB1, PDGFRB, CDK6, PIK3CA, PDGFD, HGF, PDGFC, MDM2, PDGFB, POLK, FGF2, IGF1R	601	72	8644	2.39712	0.963444	0.0894159	0.0787978
KEGG_PATHWAY	hsa04015	Rap1 signaling pathway	25	1.83959	0.0105671	PDGFB, SIPA1L2, FGF2, THBS1, GNAI1, IGF1R, RASGRP3, PDGFD, PDGFC, PDGFRB, ANGPT2, MAGI3, HGF, VEGFC, MAPK14, ENAH, KITLG, PIK3CA, GNAQ, PARD3, ID1, RAPGEF2, EVL, PRKD1, FGFR3	601	210	8644	1.71223	0.966609	0.0894159	0.0787978
KEGG_PATHWAY	hsa04658	Th1 and Th2 cell differentiation	14	1.03017	0.0106181	JAG2, NOTCH3, JAG1, MAML2, CHUK, IFNGR1, STAT1, MAPK14, MAPK9, PPP3CA, PPP3CC, MAML3, JAK2, JAK1	601	92	8644	2.18867	0.967156	0.0894159	0.0787978
KEGG_PATHWAY	hsa00562	Inositol phosphate metabolism	12	0.883002	0.0113788	INPP5B, ALDH6A1, SYNJ1, PIK3CA, INPP5F, IPMK, PLCG2, PIP5K1A, OCRL, MTMR4, PIK3C2A, MTM1	601	73	8644	2.36428	0.974321	0.0918189	0.0809154
KEGG_PATHWAY	hsa04150	mTOR signaling pathway	20	1.47167	0.0114774	FZD1, ATP6V1A, CHUK, STRADB, MTOR, IGF1R, RPS6KA6, CLIP1, PIK3CA, TBC1D7-LOC100130357, RPS6KA2, TBC1D7, DVL2, GRB10, SGK1, SOS1, FNIP2, RNF152, SOS2, ATP6V1C1	601	156	8644	1.84394	0.975128	0.0918189	0.0809154
KEGG_PATHWAY	hsa04392	Hippo signaling pathway - multiple species	7	0.515085	0.0131054	LATS1, YAP1, WWTR1, RASSF2, FAT4, WTIP, SAV1	601	29	8644	3.47169	0.985322	0.102286	0.0901393
KEGG_PATHWAY	hsa05206	MicroRNAs in cancer	33	2.42826	0.0150814	SHC4, NOTCH3, HDAC2, CDKN1B, BMPR2, PDGFB, IRS2, PTGS2, THBS1, STMN1, PLCG2, ABL1, CYP1B1, TIMP3, PDGFRB, TGFB2, PRKCE, TPM1, RDX, DICER1, MTOR, ZEB2, CDK6, APC, MMP16, PIK3CA, CCNG1, MDM2, SPRY2, SOS1, FGFR3, SOS2, EZH2	601	310	8644	1.53106	0.992271	0.114906	0.101261
KEGG_PATHWAY	hsa04926	Relaxin signaling pathway	17	1.25092	0.0165212	SHC4, MAP2K4, EDN1, VEGFC, MAPK14, GNG11, TGFBR1, GNAI1, MAPK9, COL3A1, CREB1, COL1A2, PIK3CA, GNB4, SOS1, SOS2, PRKACB	601	129	8644	1.89539	0.995161	0.122949	0.108349
KEGG_PATHWAY	hsa04621	NOD-like receptor signaling pathway	22	1.61884	0.0182556	GABARAPL1, CHUK, STAT1, STAT2, NEK7, CARD6, ERBIN, ITPR2, MAPK14, ANTXR2, MAPK9, CASP12, IFI16, TAB2, TP53BP1, GBP2, DNM1L, MAP3K7, TLR4, BIRC2, MCU, JAK1	601	186	8644	1.70118	0.997249	0.132768	0.117002
KEGG_PATHWAY	hsa04152	AMPK signaling pathway	16	1.17734	0.0199706	PRKAB2, STRADB, PPP2R2A, IRS2, FOXO3, ADIPOR1, MTOR, IGF1R, CCNA1, GYS1, CREB1, PIK3CA, PPARG, CD36, MAP3K7, PFKP	601	121	8644	1.90184	0.998428	0.142013	0.125149
KEGG_PATHWAY	hsa04218	Cellular senescence	19	1.39809	0.0226308	RB1, TGFB2, RRAS2, ITPR2, FOXO3, MAPK14, TGFBR1, MTOR, IL1A, CCNA1, PPP3CA, CDK6, PPP3CC, PIK3CA, TRPV4, MAPKAPK2, MDM2, MCU, LIN52	601	156	8644	1.75174	0.999341	0.157431	0.138736
KEGG_PATHWAY	hsa04530	Tight junction	20	1.47167	0.0263245	PRKAB2, MAP3K1, HSPA4, PRKCE, RDX, NEDD4L, PPP2R2A, MAPK9, PARD3, NEDD4, RAPGEF2, AMOTL2, AMOTL1, CLDN16, BVES, MYH10, PRKACB, PALS1, JAM3, MAP3K5	601	170	8644	1.69208	0.999804	0.179231	0.157947
KEGG_PATHWAY	hsa04360	Axon guidance	21	1.54525	0.0271046	NRP1, BMPR2, SEMA6A, TRPC6, SEMA3D, UNC5B, RYK, LRRC4, SEMA3G, GNAI1, ENAH, EFNB2, PPP3CA, CXCL12, PPP3CC, PIK3CA, FES, PARD3, PLCG2, ABL1, NCK1	601	182	8644	1.65954	0.999848	0.180697	0.159239
KEGG_PATHWAY	hsa04310	Wnt signaling pathway	20	1.47167	0.032491	FZD1, TLE4, CSNK1A1, RYK, CHD8, PRICKLE2, CUL1, AXIN2, MCC, DKK1, MAPK9, PPP3CA, PPP3CC, SOX17, APC, DAAM1, DVL2, GPC4, MAP3K7, PRKACB	601	174	8644	1.65318	0.999974	0.212186	0.186989
KEGG_PATHWAY	hsa05210	Colorectal cancer	12	0.883002	0.0348895	MSH6, MAPK9, TGFB2, APC, MSH2, PIK3CA, POLK, AXIN2, SOS1, SOS2, TGFBR1, MTOR	601	86	8644	2.00689	0.999988	0.219862	0.193754
KEGG_PATHWAY	hsa04722	Neurotrophin signaling pathway	15	1.10375	0.0357201	SHC4, MAP3K1, KIDINS220, FOXO3, MAPK14, MAPK9, RPS6KA6, PIK3CA, RPS6KA2, MAPKAPK2, PLCG2, ABL1, SOS1, SOS2, MAP3K5	601	119	8644	1.81294	0.999991	0.219862	0.193754
KEGG_PATHWAY	hsa04659	Th17 cell differentiation	14	1.03017	0.0358142	CHUK, IFNGR1, STAT1, AHR, MAPK14, TGFBR1, MTOR, MAPK9, PPP3CA, PPP3CC, IL21R, JAK2, IL6ST, JAK1	601	108	8644	1.86442	0.999991	0.219862	0.193754
KEGG_PATHWAY	hsa05212	Pancreatic cancer	11	0.809419	0.0364147	RB1, MAPK9, TGFB2, CDK6, PIK3CA, CHUK, STAT1, POLK, TGFBR1, MTOR, JAK1	601	76	8644	2.08171	0.999993	0.219862	0.193754
KEGG_PATHWAY	hsa04340	Hedgehog signaling pathway	9	0.662252	0.0381719	CSNK1G3, SMURF1, CSNK1A1, GPR161, HHIP, CUL1, SPOPL, PRKACB, GLI2	601	56	8644	2.3115	0.999996	0.226204	0.199342
KEGG_PATHWAY	hsa05140	Leishmaniasis	11	0.809419	0.0393646	IL1A, TGFB2, IFNGR1, STAT1, TAB2, JAK2, MAPK14, PTGS2, MAP3K7, TLR4, JAK1	601	77	8644	2.05467	0.999997	0.229031	0.201833
KEGG_PATHWAY	hsa04540	Gap junction	12	0.883002	0.0403452	PDGFRB, GUCY1A1, GUCY1B1, PDGFD, GNAQ, PDGFC, PDGFB, ITPR2, SOS1, SOS2, PRKACB, GNAI1	601	88	8644	1.96128	0.999998	0.230544	0.203167
KEGG_PATHWAY	hsa04510	Focal adhesion	22	1.61884	0.0424321	PDGFRB, SHC4, PPP1R12A, HGF, ITGA1, PDGFB, FN1, VEGFC, THBS1, IGF1R, MAPK9, COL1A2, PIK3CA, PDGFD, PDGFC, PIP5K1A, COL6A3, ITGB8, ITGAV, SOS1, SOS2, BIRC2	601	203	8644	1.55872	0.999999	0.23508	0.207164
KEGG_PATHWAY	hsa05417	Lipid and atherosclerosis	23	1.69242	0.0426082	LYN, MAP2K4, CHUK, APAF1, HSPA4, HSPA2, MAPK14, SELE, MIB1, MAPK9, PPP3CA, PPP3CC, PIK3CA, CASP6, TNFSF10, TAB2, PPARG, CD36, JAK2, MAP3K7, ATF6, TLR4, MAP3K5	601	215	8644	1.53861	0.999999	0.23508	0.207164
KEGG_PATHWAY	hsa04810	Regulation of actin cytoskeleton	24	1.766	0.0463688	PDGFRB, NCKAP1, PPP1R12A, RDX, ITGA1, PDGFB, FN1, RRAS2, FGF2, ENAH, CXCL12, APC, PIK3CA, PDGFD, PDGFC, SPATA13, PIP5K1A, ITGB8, ITGAV, WASF1, SOS1, MYH10, FGFR3, SOS2	601	229	8644	1.50736	1	0.251492	0.221627
KEGG_PATHWAY	hsa05142	Chagas disease	13	0.956586	0.0494378	MAP2K4, TGFB2, ACE, CHUK, IFNGR1, PPP2R2A, MAPK14, TGFBR1, GNAI1, MAPK9, PIK3CA, GNAQ, TLR4	601	102	8644	1.83309	1	0.263668	0.232358
KEGG_PATHWAY	hsa04072	Phospholipase D signaling pathway	17	1.25092	0.0507231	PDGFRB, SHC4, DGKE, PDGFB, PLA2G4A, RRAS2, MTOR, KITLG, PIK3CA, PDGFD, PDGFC, PLCG2, PIP5K1A, SOS1, SOS2, PLPP1, DGKI	601	148	8644	1.65207	1	0.266088	0.23449
KEGG_PATHWAY	hsa05120	Epithelial cell signaling in Helicobacter pylori infection	10	0.735835	0.0518496	LYN, ATP6V1A, MAP2K4, MAPK9, CHUK, PLCG2, MAPK14, ATP6V1C1, JAM3, HBEGF	601	70	8644	2.05467	1	0.267611	0.235832
KEGG_PATHWAY	hsa05226	Gastric cancer	17	1.25092	0.05335	FZD1, RB1, SHC4, TGFB2, CDKN1B, CSNK1A1, HGF, AXIN2, FGF2, TGFBR1, MTOR, APC, PIK3CA, DVL2, POLK, SOS1, SOS2	601	149	8644	1.64098	1	0.270984	0.238805
KEGG_PATHWAY	hsa04912	GnRH signaling pathway	12	0.883002	0.0565021	MAP2K4, MAPK9, EGR1, MAP3K1, GNAQ, PLA2G4A, ITPR2, MAPK14, SOS1, SOS2, PRKACB, HBEGF	601	93	8644	1.85583	1	0.28251	0.248962
KEGG_PATHWAY	hsa05418	Fluid shear stress and atherosclerosis	16	1.17734	0.0579688	ACVR1, MAP2K4, EDN1, BMPR2, CHUK, PDGFB, MAPK14, SELE, ASS1, IL1A, MAPK9, PIK3CA, TRPV4, ITGAV, MAP3K7, MAP3K5	601	139	8644	1.65556	1	0.285385	0.251495
KEGG_PATHWAY	hsa05223	Non-small cell lung cancer	10	0.735835	0.0601505	RB1, CDK6, PIK3CA, KIF5B, HGF, PLCG2, POLK, FOXO3, SOS1, SOS2	601	72	8644	1.9976	1	0.291639	0.257007
KEGG_PATHWAY	hsa05163	Human cytomegalovirus infection	23	1.69242	0.0641492	RB1, CHUK, ITPR2, PTGS2, MAPK14, GNG11, MTOR, GNAI1, AKAP13, PPP3CA, CREB1, CXCL12, CDK6, PPP3CC, PIK3CA, GNAQ, MDM2, GNB4, ITGAV, SOS1, SOS2, PRKACB, JAK1	601	225	8644	1.47023	1	0.304012	0.26791
KEGG_PATHWAY	hsa01524	Platinum drug resistance	10	0.735835	0.0646025	MSH6, TOP2B, ATP7B, MSH2, PIK3CA, APAF1, MDM2, ATP7A, BIRC2, MAP3K5	601	73	8644	1.97023	1	0.304012	0.26791
KEGG_PATHWAY	hsa04931	Insulin resistance	13	0.956586	0.0704549	PRKAB2, PRKCE, IRS2, MTOR, MAPK9, GYS1, RPS6KA6, CREB1, PIK3CA, TBC1D4, RPS6KA2, MLX, CD36	601	108	8644	1.73125	1	0.326747	0.287946
KEGG_PATHWAY	hsa04148	Efferocytosis	17	1.25092	0.0744102	TMEM30A, ATP8A1, ARNT, ATP11B, PTGS2, MAPK14, THBS1, GULP1, CREB1, MAPKAPK2, ADAM9, SIRPA, ITGAV, PPARG, CD36, JAK2, SGK1	601	156	8644	1.56735	1	0.340161	0.299767
KEGG_PATHWAY	hsa05145	Toxoplasmosis	13	0.956586	0.0828527	TGFB2, CHUK, IFNGR1, STAT1, MAPK14, GNAI1, MAPK9, TAB2, JAK2, MAP3K7, TLR4, BIRC2, JAK1	601	111	8644	1.68446	1	0.37342	0.329077
KEGG_PATHWAY	hsa05235	PD-L1 expression and PD-1 checkpoint pathway in cancer	11	0.809419	0.0879805	PPP3CA, PPP3CC, PIK3CA, CHUK, IFNGR1, STAT1, JAK2, MAPK14, TLR4, MTOR, JAK1	601	89	8644	1.77764	1	0.381832	0.336489
KEGG_PATHWAY	hsa04211	Longevity regulating pathway	11	0.809419	0.0879805	PRKAB2, CREB1, PIK3CA, SESN1, IRS2, PPARG, FOXO3, ADIPOR1, PRKACB, MTOR, IGF1R	601	89	8644	1.77764	1	0.381832	0.336489
KEGG_PATHWAY	hsa04611	Platelet activation	14	1.03017	0.0882986	LYN, GUCY1A1, GUCY1B1, PPP1R12A, PLA2G4A, ITPR2, MAPK14, GNAI1, COL3A1, COL1A2, PIK3CA, GNAQ, PLCG2, PRKACB	601	124	8644	1.62385	1	0.381832	0.336489
KEGG_PATHWAY	hsa05221	Acute myeloid leukemia	9	0.662252	0.0911041	CCNA1, PIK3CA, CHUK, ZBTB16, SOS1, SOS2, MTOR, PML, RUNX1T1	601	67	8644	1.932	1	0.388711	0.342551
KEGG_PATHWAY	hsa03018	RNA degradation	10	0.735835	0.0956066	ZCCHC7, BTG2, CNOT7, CNOT6L, XRN1, PABPC4, CNOT8, CNOT9, PFKP, EDC3	601	79	8644	1.82059	1	0.399342	0.35192
KEGG_PATHWAY	hsa05162	Measles	15	1.10375	0.0972306	CDKN1B, CHUK, APAF1, STAT1, STAT2, CBLB, IL1A, MAPK9, CDK6, PIK3CA, TAB2, CD46, MAP3K7, TLR4, JAK1	601	138	8644	1.56334	1	0.399342	0.35192
KEGG_PATHWAY	hsa04664	Fc epsilon RI signaling pathway	9	0.662252	0.0973396	LYN, MAP2K4, MAPK9, PIK3CA, PLCG2, PLA2G4A, MAPK14, SOS1, SOS2	601	68	8644	1.90359	1	0.399342	0.35192

## Sheet: KEGG_Vehicle_pathways
Category	ID	Term	Count	%	PValue	Genes	List Total	Pop Hits	Pop Total	Fold Enrichment	Bonferroni	Benjamini	FDR
KEGG_PATHWAY	hsa05132	Salmonella infection	47	3.75399	9.36236e-10	RAB5C, CXCL8, AHNAK, TUBAL3, ROCK2, FHOD1, BRK1, SNX33, TXN, KLC1, ACTB, PIK3C2B, IKBKB, TUBA1B, CASP7, RRAS, MYC, CASP3, RPS3, FLNB, SNX9, RAC1, S100A10, MAP2K3, TCF7L2, MAP2K1, TCF7L1, MAP2K2, MLKL, AHNAK2, TNFRSF10B, TNFRSF10A, TUBB4B, RHOA, TUBA4A, RHOB, TNFRSF1A, NFKBIA, TUBB2A, RHOJ, BCL2, PLEKHM1, ELMO1, PKN1, GAPDH, ARL8A, ARF6	610	249	8644	2.67475	3.01468e-07	3.01468e-07	2.42485e-07
KEGG_PATHWAY	hsa05418	Fluid shear stress and atherosclerosis	31	2.47604	2.26372e-08	SDC4, NCF2, SRC, KEAP1, PDGFA, PLAT, TXN, PRKCZ, ACTB, ICAM1, IKBKB, THBD, MAPK7, CTSL, RAC2, CCL2, HMOX1, RAC1, MEF2A, NQO1, GSTO1, NOS3, DUSP1, RHOA, KLF2, TNFRSF1A, BCL2, ARHGEF2, CALM1, CALM2, BMPR1A	610	139	8644	3.16033	7.28915e-06	3.64459e-06	2.93152e-06
KEGG_PATHWAY	hsa05200	Pathways in cancer	70	5.59105	3.33444e-07	CDKN1A, CXCL8, SLC2A1, KEAP1, ETS1, IKBKB, CCND3, RASSF1, CASP7, EDNRB, CCND2, CCND1, MYC, CASP3, PIM1, RAC2, RAC1, JAK3, IL6R, NKX3-1, IL15RA, MAP2K1, MAP2K2, IL4R, TPM3, MMP1, ITGA3, GSTO1, PLEKHG5, DAPK3, WNT9A, RHOA, PGF, RARA, ARHGEF1, PPARD, LAMA5, NOTCH1, CTBP2, ROCK2, MAX, HDAC1, LAMA4, PDGFA, CSF2RB, PLD1, GNAI2, DLL4, GNG2, DVL1, GNA12, HMOX1, PMAIP1, HES1, CAMK2G, TCF7L2, NQO1, CDKN2B,…	610	531	8644	1.86805	0.000107363	3.57897e-05	2.87873e-05
KEGG_PATHWAY	hsa04148	Efferocytosis	30	2.39617	1.11621e-06	CEBPB, RAB5C, ODC1, TGFBRAP1, SLC2A1, CASP7, CASP3, STAB1, S1PR1, RAC1, CAMK2G, HAVCR2, DUSP4, DUSP5, CPT1A, MAP2K1, MAP2K2, DNMT3A, NFATC2, NFATC1, ATP11A, CPT1C, EPOR, DUSP7, PLA2G15, CH25H, ELMO1, CD47, BCAR1, PPARD	610	156	8644	2.72509	0.000359355	8.98549e-05	7.22746e-05
KEGG_PATHWAY	hsa04510	Focal adhesion	35	2.79553	1.66616e-06	LAMA5, SHC1, ROCK2, ITGB4, SRC, LAMA4, PXN, PDGFA, ACTB, MYLK, PPP1CB, CCND3, CCND2, CCND1, CAPN2, RAC2, FLNB, FYN, PIP5K1C, RAC1, PAK4, VAV3, VASP, MAP2K1, ITGA3, ACTN1, EMP1, EMP2, PARVB, RHOA, PGF, DIAPH1, ITGA10, BCL2, BCAR1	610	203	8644	2.44319	0.000536359	0.000107301	8.63069e-05
KEGG_PATHWAY	hsa05130	Pathogenic Escherichia coli infection	34	2.71565	2.65063e-06	CXCL8, TUBAL3, ROCK2, SRC, BRK1, ACTB, IKBKB, TUBA1B, CASP7, CASP3, GNA12, RPS3, FYN, RAC1, WASF2, MYO10, TNFRSF10B, TNFRSF10A, TUBB4B, BAIAP2, RHOA, TUBA4A, TNFRSF1A, CLDN11, NFKBIA, CLDN5, MYO1B, TUBB2A, MYO5C, ARHGEF1, ARHGEF2, EZR, GAPDH, ARF6	610	198	8644	2.43332	0.000853141	0.00012344	9.9289e-05
KEGG_PATHWAY	hsa05135	Yersinia infection	27	2.15655	2.68349e-06	CXCL8, ROCK2, SRC, PXN, ACTB, IKBKB, RAC2, PTK2B, CCL2, PIP5K1C, RAC1, WASF2, VAV3, MAP2K3, MAP2K1, MAP2K2, NFATC2, NFATC1, BAIAP2, RHOA, NFKBIA, ELMO1, ARHGEF1, PKN1, ARHGEF7, BCAR1, ARF6	610	137	8644	2.79272	0.00086371	0.00012344	9.9289e-05
KEGG_PATHWAY	hsa04218	Cellular senescence	29	2.31629	3.50834e-06	CDKN1A, CXCL8, TRAF3IP2, SERPINE1, ITPR1, ETS1, ZFP36L2, ZFP36L1, PPP1CB, CCND3, CCND2, CCND1, RRAS, MYC, CAPN2, EIF4EBP1, CAPN1, MAP2K3, CDKN2B, MAP2K1, MAP2K2, SMAD3, TGFB3, NFATC2, NFATC1, HIPK2, VDAC3, CALM1, CALM2	610	156	8644	2.63426	0.00112905	0.000141211	0.000113582
KEGG_PATHWAY	hsa04210	Apoptosis	26	2.07668	7.54244e-06	TUBAL3, CTSZ, ITPR1, CSF2RB, ACTB, IKBKB, TUBA1B, CASP7, CTSL, CASP3, LMNA, CAPN2, PMAIP1, CAPN1, CTSD, MAP2K1, MAP2K2, DAB2IP, TNFRSF10B, TNFRSF10A, TUBA4A, TNFRSF1A, NFKBIA, BCL2, ATF4, BCL2L1	610	136	8644	2.70906	0.00242573	0.000269852	0.000217055
KEGG_PATHWAY	hsa04390	Hippo signaling pathway	28	2.23642	1.19271e-05	SERPINE1, PRKCZ, AREG, ACTB, PPP1CB, CCND3, RASSF1, CCND2, CCND1, MYC, DVL1, YWHAH, TEAD4, TCF7L2, SMAD1, TCF7L1, SMAD3, FZD4, TGFB3, CSNK1D, WNT9A, YWHAZ, LATS2, FRMD6, PPP2R2C, AJUBA, BMPR1A, LLGL2	610	157	8644	2.52722	0.00383317	0.000384051	0.000308911
KEGG_PATHWAY	hsa05417	Lipid and atherosclerosis	33	2.63578	4.06173e-05	CXCL8, ROCK2, NCF2, SRC, ITPR1, CXCL1, ICAM1, IKBKB, CASP7, CASP3, CCL2, RAC1, LDLR, CAMK2G, VAV3, MAP2K3, XBP1, MMP1, NOS3, TNFRSF10B, NFATC2, TNFRSF10A, NFATC1, POU2F2, RHOA, TNFRSF1A, NFKBIA, BCL2, ARHGEF1, CALM1, CALM2, ATF4, BCL2L1	610	215	8644	2.17501	0.0129939	0.00118898	0.000956353
KEGG_PATHWAY	hsa04010	MAPK signaling pathway	41	3.27476	6.73792e-05	CSF1, MAX, PDGFA, HSPB1, ARRB1, ARRB2, AREG, IKBKB, DUSP10, MAPK7, RRAS, MYC, CASP3, GNA12, MKNK2, RAC2, FLNB, RAC1, MAP2K3, DUSP4, MAP4K2, DUSP5, MAP2K1, JUND, MAP2K2, DUSP3, TGFB3, DUSP1, PLA2G4C, NFATC1, PGF, DUSP6, TNFRSF1A, CDC25B, DUSP7, EFNA1, NR4A1, MAP3K11, ATF4, MAP3K12, EPHA2	610	301	8644	1.9302	0.0214632	0.00167299	0.00134566
KEGG_PATHWAY	hsa04360	Axon guidance	29	2.31629	6.7543e-05	ROCK2, SRC, SEMA3A, SEMA3F, PRKCZ, GNAI2, EFNB1, ABLIM2, RRAS, ABLIM3, PLXNA2, RAC2, FYN, RAC1, EPHB2, SRGAP2, CAMK2G, PAK4, SEMA6B, SEMA4B, LIMK2, SEMA4C, NFATC2, RHOD, RHOA, SSH1, EFNA1, PLXNB2, EPHA2	610	182	8644	2.25794	0.0215148	0.00167299	0.00134566
KEGG_PATHWAY	hsa04670	Leukocyte transendothelial migration	21	1.67732	0.000135885	VASP, VAV3, ROCK2, NCF2, ACTN1, PXN, F11R, RHOA, ACTB, GNAI2, ICAM1, CLDN11, AFDN, CLDN5, RAC2, PTK2B, ESAM, RAC1, EZR, BCAR1, SIPA1	610	115	8644	2.58766	0.0428143	0.00299061	0.00240549
KEGG_PATHWAY	hsa04810	Regulation of actin cytoskeleton	33	2.63578	0.000139314	ROCK2, ITGB4, SRC, PXN, PDGFA, BRK1, ACTB, MYLK, PPP1CB, RRAS, GNA12, RAC2, PIP5K1C, RAC1, WASF2, GIT1, PAK4, VAV3, MAP2K1, MAP2K2, ITGA3, LIMK2, ACTN1, BAIAP2, RHOA, SSH1, DIAPH1, RGCC, ITGA10, ARHGEF1, EZR, ARHGEF7, BCAR1	610	229	8644	2.04204	0.0438708	0.00299061	0.00240549
KEGG_PATHWAY	hsa04921	Oxytocin signaling pathway	25	1.99681	0.000180157	CDKN1A, ROCK2, NPR1, SRC, ITPR1, PRKAG2, ACTB, GNAI2, CAMKK2, MYLK, PPP1CB, MAPK7, CCND1, CAMK2G, MAP2K1, MAP2K2, NOS3, PLA2G4C, NFATC2, NFATC1, PRKAB1, RHOA, MYL6, CALM1, CALM2	610	154	8644	2.3004	0.0563649	0.00362566	0.00291629
KEGG_PATHWAY	hsa05163	Human cytomegalovirus infection	32	2.55591	0.000228539	CDKN1A, CXCL8, ROCK2, SRC, PXN, ITPR1, GNAI2, IKBKB, GNG2, CCND1, MYC, CASP3, GNA12, RAC2, EIF4EBP1, PTK2B, CCL2, RAC1, IL6R, MAP2K1, MAP2K2, NFATC2, NFATC1, RHOA, TNFRSF1A, NFKBIA, ARHGEF1, CALM1, CALM2, BCAR1, ATF4, CREB5	610	225	8644	2.01536	0.0709548	0.00411041	0.0033062
KEGG_PATHWAY	hsa04520	Adherens junction	18	1.4377	0.000229774	TCF7L2, TCF7L1, SMAD3, ROCK2, SRC, ACTN1, LMO7, BAIAP2, RHOA, RASIP1, ACTB, AFDN, RAC2, FYN, RAC1, WASF2, NECTIN2, NECTIN1	610	93	8644	2.74268	0.0713244	0.00411041	0.0033062
KEGG_PATHWAY	hsa05131	Shigellosis	34	2.71565	0.000259739	CXCL8, ROCK2, SRC, PXN, ITPR1, ACTB, HK1, IKBKB, MAP1LC3B, UBB, CAPN2, CAPN1, RAC1, WASF2, H3-3B, CAST, ACTN1, BNIP3, PRKCD, SEPTIN6, SEPTIN9, RHOA, TNFRSF1A, NFKBIA, DIAPH1, TNIP1, BCL2, ELMO1, ARHGEF2, PLCD3, BCAR1, TECPR1, BCL2L1, ARF6	610	247	8644	1.95059	0.080244	0.00440189	0.00354065
KEGG_PATHWAY	hsa04530	Tight junction	26	2.07668	0.000335708	TUBAL3, ROCK2, SRC, PRKAG2, F11R, YBX3, PRKCZ, ACTB, TUBA1B, CCND1, MICALL2, RAC1, SYNPO, VASP, ACTN1, PRKAB1, RHOA, TUBA4A, CLDN11, AFDN, CLDN5, MYL6, PPP2R2C, ARHGEF2, EZR, LLGL2	610	170	8644	2.16725	0.102477	0.00536612	0.00431623
KEGG_PATHWAY	hsa04668	TNF signaling pathway	20	1.59744	0.000349964	MAP2K3, MAP2K1, CEBPB, MLKL, CSF1, DAB2IP, CXCL1, TNFRSF1B, ICAM1, TNFRSF1A, NFKBIA, IKBKB, SOCS3, MMP14, CASP7, CASP3, BCL3, CCL2, CREB5, ATF4	610	114	8644	2.48605	0.106589	0.00536612	0.00431623
KEGG_PATHWAY	hsa04933	AGE-RAGE signaling pathway in diabetic complications	18	1.4377	0.000558072	CXCL8, SMAD3, TGFB3, NOS3, PRKCD, SERPINE1, NFATC1, PRKCZ, ICAM1, DIAPH1, THBD, CCND1, CASP3, PIM1, BCL2, CCL2, RAC1, PLCD3	610	100	8644	2.55069	0.16452	0.00785592	0.00631889
KEGG_PATHWAY	hsa04115	p53 signaling pathway	15	1.19808	0.000561137	CDKN1A, SERPINE1, SHISA5, TNFRSF10B, TNFRSF10A, CCND3, CCND2, CCND1, AIFM2, CASP3, BCL2, PMAIP1, SFN, ZNF385A, BCL2L1	610	74	8644	2.8724	0.165345	0.00785592	0.00631889
KEGG_PATHWAY	hsa05210	Colorectal cancer	16	1.27796	0.000882493	TCF7L2, CDKN1A, MAP2K1, TCF7L1, MAP2K2, SMAD3, TGFB3, AREG, RHOA, CCND1, MYC, CASP3, BCL2, RAC2, PMAIP1, RAC1	610	86	8644	2.63637	0.24745	0.0118401	0.00952357
KEGG_PATHWAY	hsa04928	Parathyroid hormone synthesis, secretion and action	18	1.4377	0.00110334	MEF2A, CDKN1A, MAP2K1, JUND, ITPR1, ARRB1, ARRB2, PLD1, RHOA, GNAI2, NR4A2, MMP14, GNA12, BCL2, ARHGEF1, MEF2D, CREB5, ATF4	610	106	8644	2.40631	0.299158	0.0131917	0.0106107
KEGG_PATHWAY	hsa04666	Fc gamma R-mediated phagocytosis	17	1.35783	0.00112526	VASP, VAV3, MAP2K1, MYO10, LIMK2, PRKCD, PLA2G4C, ASAP1, PLD1, MARCKS, BIN1, RAC2, PIP5K1C, RAC1, PLPP3, WASF2, ARF6	610	97	8644	2.48349	0.304091	0.0131917	0.0106107
KEGG_PATHWAY	hsa05215	Prostate cancer	17	1.35783	0.00112526	TCF7L2, CDKN1A, MAP2K1, TCF7L1, MAP2K2, PDGFA, PLAT, ETV5, NFKBIA, IKBKB, ZEB1, CCND1, PLAU, BCL2, CREB5, ATF4, NKX3-1	610	97	8644	2.48349	0.304091	0.0131917	0.0106107
KEGG_PATHWAY	hsa05205	Proteoglycans in cancer	28	2.23642	0.00114711	CD63, CDKN1A, SDC4, ROCK2, SRC, PXN, ITPR1, ACTB, PPP1CB, CCND1, RRAS, PLAU, CTSL, MYC, CASP3, FLNB, RAC1, CAMK2G, VAV3, MAP2K1, MAP2K2, FZD4, PLAUR, WNT9A, RHOA, ARHGEF1, HPSE, EZR	610	205	8644	1.93548	0.308976	0.0131917	0.0106107
KEGG_PATHWAY	hsa04931	Insulin resistance	18	1.4377	0.00136484	CPT1A, NOS3, PRKCD, SLC2A1, PRKAG2, PYGL, PRKCZ, PRKAB1, TNFRSF1A, NFKBIA, PPP1CB, IKBKB, SOCS3, TRIB3, OGT, PPARGC1B, CREB5, SLC27A4	610	108	8644	2.36175	0.35582	0.0151544	0.0121894
KEGG_PATHWAY	hsa04722	Neurotrophin signaling pathway	19	1.51757	0.00159417	MAP2K1, ZNF274, MAP2K2, SHC1, PRKCD, PSEN2, IRAK3, RHOA, NFKBIA, IKBKB, MAPK7, IRAK2, BCL2, RAC1, CALM1, SH2B3, CALM2, CAMK2G, ATF4	610	119	8644	2.26252	0.401742	0.0169374	0.0136235
KEGG_PATHWAY	hsa04015	Rap1 signaling pathway	28	2.23642	0.00164587	CSF1, SRC, PDGFA, PRKCZ, SIPA1L3, ACTB, GNAI2, RRAS, RAC2, RAC1, VAV3, MAP2K3, VASP, MAP2K1, MAP2K2, ARAP3, RHOA, PGF, EFNA1, AFDN, PRKD2, CALM1, RAPGEF5, CALM2, BCAR1, SIPA1, F2RL3, EPHA2	610	210	8644	1.8894	0.411634	0.0169374	0.0136235
KEGG_PATHWAY	hsa04371	Apelin signaling pathway	21	1.67732	0.00168322	MEF2A, MAP2K1, MAP2K2, SMAD3, NOS3, SERPINE1, ITPR1, PRKAG2, PLAT, PRKAB1, KLF2, GNAI2, MYLK, APLN, MAP1LC3B, GNG2, CCND1, RRAS, CALM1, CALM2, MEF2D	610	139	8644	2.14087	0.418679	0.0169374	0.0136235
KEGG_PATHWAY	hsa05166	Human T-cell leukemia virus 1 infection	29	2.31629	0.00182059	CDKN1A, ANAPC16, CRTC1, SLC2A1, ETS1, ETS2, ICAM1, IKBKB, CCND3, CCND2, CCND1, MYC, JAK3, IL15RA, CDKN2B, MAP2K1, MAP2K2, SMAD3, TGFB3, NFATC2, NFATC1, TNFRSF1A, NFKBIA, FOSL1, VDAC3, LTBR, ATF4, BCL2L1, CREB5	610	222	8644	1.8511	0.443877	0.017371	0.0139723
KEGG_PATHWAY	hsa05219	Bladder cancer	10	0.798722	0.0018342	RASSF1, CDKN1A, MAP2K1, MAP2K2, CXCL8, CCND1, MMP1, SRC, MYC, DAPK3	610	41	8644	3.45622	0.446313	0.017371	0.0139723
KEGG_PATHWAY	hsa04071	Sphingolipid signaling pathway	19	1.51757	0.00193123	MAP2K1, MAP2K2, ROCK2, NOS3, SGMS2, PPP2R5C, PLD1, PRKCZ, RHOA, GNAI2, TNFRSF1A, PPP2R2C, GNA12, S1PR1, BCL2, RAC2, FYN, RAC1, CTSD	610	121	8644	2.22512	0.463376	0.0177673	0.0142911
KEGG_PATHWAY	hsa05202	Transcriptional misregulation in cancer	26	2.07668	0.00217445	CDKN1A, CEBPB, SLC45A3, CXCL8, MAX, HDAC1, PDGFA, PLAT, CCND2, PLAU, MYC, H3-3B, SMAD1, JUP, LMO2, TFE3, ETV4, ETV5, FLI1, DUSP6, ETV6, ZEB1, MAF, BCL6, RARA, BCL2L1	610	193	8644	1.90898	0.503878	0.0194492	0.0156439
KEGG_PATHWAY	hsa05221	Acute myeloid leukemia	13	1.03834	0.00223516	TCF7L2, MAP2K1, TCF7L1, MAP2K2, JUP, DUSP6, IKBKB, CCND1, MYC, PIM1, RARA, EIF4EBP1, PPARD	610	67	8644	2.7495	0.513504	0.0194519	0.0156461
KEGG_PATHWAY	hsa04151	PI3K-Akt signaling pathway	41	3.27476	0.00245512	LAMA5, CDKN1A, CSF1, ITGB4, PKN3, LAMA4, PDGFA, AREG, IKBKB, CCND3, GNG2, CCND2, CCND1, MYC, EIF4EBP1, RAC1, JAK3, IL6R, YWHAH, MAP2K1, MAP2K2, IL4R, ITGA3, NOS3, PPP2R5C, OSMR, YWHAZ, EPOR, PGF, EFNA1, NR4A1, PPP2R2C, ITGA10, CDC37, DDIT4, BCL2, PKN1, ATF4, BCL2L1, EPHA2, CREB5	610	359	8644	1.61836	0.546845	0.0208039	0.0167336
KEGG_PATHWAY	hsa04920	Adipocytokine signaling pathway	13	1.03834	0.00288853	CPT1A, SLC2A1, ACSL5, PRKAG2, ACSL3, CPT1C, TNFRSF1B, PRKAB1, CAMKK2, TNFRSF1A, NFKBIA, IKBKB, SOCS3	610	69	8644	2.6698	0.606019	0.0238489	0.0191828
KEGG_PATHWAY	hsa04066	HIF-1 signaling pathway	17	1.35783	0.00385755	CDKN1A, MAP2K1, MAP2K2, PFKFB3, NOS3, SERPINE1, SLC2A1, ENO1, HK1, MKNK2, BCL2, EIF4EBP1, HMOX1, LTBR, GAPDH, CAMK2G, IL6R	610	109	8644	2.21008	0.711924	0.0310533	0.0249776
KEGG_PATHWAY	hsa00561	Glycerolipid metabolism	12	0.958466	0.00412879	ALDH3A2, DGKG, AKR1B10, GPAT4, DGKA, GPAT3, PLPP3, LPIN1, LPIN2, AGPAT3, MGLL, AGPAT4	610	63	8644	2.69914	0.73611	0.0322632	0.0259508
KEGG_PATHWAY	hsa04062	Chemokine signaling pathway	25	1.99681	0.00420824	CXCL8, SHC1, ROCK2, SRC, PXN, ARRB1, CXCL1, ARRB2, PRKCZ, GNAI2, IKBKB, GNG2, RAC2, PTK2B, CCL2, RAC1, JAK3, VAV3, MAP2K1, PRKCD, RHOA, FGR, NFKBIA, ELMO1, BCAR1	610	192	8644	1.84512	0.742803	0.0322632	0.0259508
KEGG_PATHWAY	hsa04014	Ras signaling pathway	29	2.31629	0.00442038	RAB5C, CSF1, SHC1, PDGFA, PLD1, ETS1, ETS2, IKBKB, RASSF1, GNG2, RRAS, RAC2, RAC1, PAK4, MAP2K1, MAP2K2, KSR1, PLA2G4C, RHOA, PGF, EFNA1, AFDN, RIN1, CALM1, RAPGEF5, CALM2, BCL2L1, EPHA2, ARF6	610	236	8644	1.74129	0.759857	0.0331015	0.0266251
KEGG_PATHWAY	hsa04912	GnRH signaling pathway	15	1.19808	0.00530226	MAP2K3, MAP2K1, MAP2K2, SRC, PRKCD, PLA2G4C, ITPR1, PLD1, MMP14, MAPK7, PTK2B, CALM1, CALM2, CAMK2G, ATF4	610	93	8644	2.28556	0.819472	0.0388029	0.031211
KEGG_PATHWAY	hsa04611	Platelet activation	18	1.4377	0.00598926	VASP, ROCK2, NOS3, SRC, PLA2G4C, ITPR1, PRKCZ, RHOA, ACTB, PTGS1, GNAI2, MYLK, PPP1CB, TBXA2R, FYN, ARHGEF1, F2RL3, FERMT3	610	124	8644	2.05701	0.85548	0.0428565	0.0344715
KEGG_PATHWAY	hsa05220	Chronic myeloid leukemia	13	1.03834	0.00648523	CDKN1A, MAP2K1, MAP2K2, SMAD3, CTBP2, SHC1, TGFB3, HDAC1, NFKBIA, IKBKB, CCND1, MYC, BCL2L1	610	76	8644	2.4239	0.876935	0.0453966	0.0365146
KEGG_PATHWAY	hsa04022	cGMP-PKG signaling pathway	22	1.75719	0.00668896	MEF2A, VASP, MAP2K1, MAP2K2, ROCK2, NOS3, NPR1, ITPR1, NFATC2, NFATC1, RHOA, GNAI2, MYLK, PPP1CB, EDNRB, GNA12, VDAC3, CALM1, CALM2, MEF2D, CREB5, ATF4	610	167	8644	1.86677	0.8848	0.0458265	0.0368605
KEGG_PATHWAY	hsa04216	Ferroptosis	9	0.71885	0.00695133	PRNP, MAP1LC3B, VDAC3, ACSL5, HMOX1, ACSL3, GCLM, SLC39A14, FTL	610	41	8644	3.1106	0.894194	0.0466318	0.0375082
KEGG_PATHWAY	hsa04910	Insulin signaling pathway	19	1.51757	0.00742719	MAP2K1, MAP2K2, SHC1, PRKAG2, PYGL, PRKCZ, PRKAB1, HK1, PPP1CB, IKBKB, SOCS3, PRKAR1B, MKNK2, TRIP10, EIF4EBP1, FLOT2, CALM1, CALM2, RHOQ	610	137	8644	1.96525	0.909326	0.0488073	0.039258
KEGG_PATHWAY	hsa04540	Gap junction	14	1.11821	0.00829662	MAP2K1, MAP2K2, TUBAL3, SRC, ITPR1, PDGFA, CSNK1D, TUBB4B, TUBA4A, GNAI2, TUBA1B, GJA1, TUBB2A, MAPK7	610	88	8644	2.2544	0.931619	0.0532943	0.0428671
KEGG_PATHWAY	hsa05231	Choline metabolism in cancer	15	1.19808	0.00844102	DGKG, SLC22A4, MAP2K1, MAP2K2, SLC44A2, DGKA, PLA2G4C, PDGFA, PLD1, RAC2, EIF4EBP1, PIP5K1C, RAC1, PLPP3, WASF2	610	98	8644	2.16895	0.934751	0.0532943	0.0428671
KEGG_PATHWAY	hsa05167	Kaposi sarcoma-associated herpesvirus infection	24	1.91693	0.00944947	TCF7L2, CDKN1A, MAP2K1, TCF7L1, MAP2K2, CXCL8, SRC, ITPR1, NFATC2, NFATC1, CXCL1, ICAM1, TNFRSF1A, NFKBIA, IKBKB, MAP1LC3B, GNG2, UBB, CCND1, MYC, CASP3, RAC1, CALM1, CALM2	610	194	8644	1.75305	0.952981	0.058514	0.0470656
KEGG_PATHWAY	hsa05161	Hepatitis B	21	1.67732	0.00976522	MAP2K3, CDKN1A, MAP2K1, MAP2K2, CXCL8, SMAD3, TGFB3, SRC, NFATC2, NFATC1, YWHAZ, NFKBIA, IKBKB, MYC, CASP3, BCL2, VDAC3, PTK2B, JAK3, CREB5, ATF4	610	162	8644	1.83692	0.957568	0.0593283	0.0477206
KEGG_PATHWAY	hsa04310	Wnt signaling pathway	22	1.75719	0.0105534	TCF7L2, TCF7L1, SMAD3, CTBP2, FZD4, ROCK2, NFATC2, NFATC1, WNT9A, RHOA, FOSL1, CCND3, CCND2, CCND1, MYC, CCDC88C, DVL1, RAC2, RAC1, TBL1X, CAMK2G, PPARD	610	174	8644	1.79167	0.967164	0.0617599	0.0496765
KEGG_PATHWAY	hsa04936	Alcoholic liver disease	19	1.51757	0.0106561	MAP2K3, TCF7L2, ACADVL, TCF7L1, CPT1A, CXCL8, PRKAG2, CXCL1, CPT1C, PRKAB1, CAMKK2, TNFRSF1A, ALDH3A2, NFKBIA, IKBKB, CCND1, CASP3, LPIN1, LPIN2	610	142	8644	1.89605	0.968244	0.0617599	0.0496765
KEGG_PATHWAY	hsa04330	Notch signaling pathway	11	0.878594	0.0107409	DLL4, NCOR2, NUMBL, NOTCH1, CTBP2, DTX3L, HDAC1, MFNG, DVL1, PSEN2, HES1	610	62	8644	2.51412	0.969108	0.0617599	0.0496765
KEGG_PATHWAY	hsa05216	Thyroid cancer	8	0.638978	0.0133966	TCF7L2, CDKN1A, MAP2K1, TCF7L1, MAP2K2, CCND1, TPM3, MYC	610	37	8644	3.06389	0.987001	0.0756793	0.0608725
KEGG_PATHWAY	hsa00533	Glycosaminoglycan biosynthesis - keratan sulfate	5	0.399361	0.0138213	B4GALT1, B3GNT7, CHST1, ST3GAL2, CHST2	610	14	8644	5.06089	0.988684	0.0767322	0.0617194
KEGG_PATHWAY	hsa04072	Phospholipase D signaling pathway	19	1.51757	0.0159082	DGKG, MAP2K1, MAP2K2, CXCL8, SHC1, DGKA, PLA2G4C, PDGFA, PLD1, RHOA, AGPAT3, AGPAT4, RRAS, GNA12, PTK2B, FYN, PIP5K1C, PLPP3, ARF6	610	148	8644	1.81918	0.994279	0.0868212	0.0698344
KEGG_PATHWAY	hsa05203	Viral carcinogenesis	24	1.91693	0.0166265	CDKN1A, CDKN2B, SP100, HDAC1, SRC, ACTN1, PXN, YWHAZ, RHOA, HDAC7, NFKBIA, CCND3, PKM, CCND2, CCND1, CASP3, VDAC3, PMAIP1, RAC1, LTBR, JAK3, YWHAH, CREB5, ATF4	610	204	8644	1.66712	0.995478	0.0892287	0.0717709
KEGG_PATHWAY	hsa04144	Endocytosis	28	2.23642	0.0169886	RAB5C, SRC, ARRB1, ASAP1, ARRB2, AGAP3, PLD1, PRKCZ, AP2S1, PIP5K1C, LDLRAP1, LDLR, GIT1, RAB11FIP5, SH3GL1, SMAD3, ARAP3, EPS15L1, ARAP1, RHOA, RAB11A, RAB10, EHD1, EHD2, EHD4, BIN1, CHMP4B, ARF6	610	250	8644	1.5871	0.995983	0.0896777	0.072132
KEGG_PATHWAY	hsa00604	Glycosphingolipid biosynthesis - ganglio series	5	0.399361	0.0178181	SLC33A1, ST3GAL5, ST6GALNAC3, ST6GALNAC4, ST3GAL2	610	15	8644	4.7235	0.996939	0.0924409	0.0743546
KEGG_PATHWAY	hsa04070	Phosphatidylinositol signaling system	14	1.11821	0.0180863	DGKG, INPP1, DGKA, ITPR1, SYNJ2, PIK3C2B, ITPKB, IMPA2, ITPKA, PIP5K1C, CALM1, PLCD3, CALM2, CDS2	610	97	8644	2.04523	0.997197	0.0924409	0.0743546
KEGG_PATHWAY	hsa05012	Parkinson disease	29	2.31629	0.0210977	NDUFB9, TUBAL3, ITPR1, KEAP1, TXN, UBE2J2, KLC1, GNAI2, MT-ND1, TUBA1B, UBB, CASP3, CAMK2G, COX8A, NDUFA8, XBP1, GPR37, DUSP1, COX6C, TUBB4B, SLC39A14, TUBA4A, TUBB2A, VDAC3, NDUFS2, CALM1, CALM2, ATF4, BCL2L1	610	266	8644	1.5449	0.998958	0.104478	0.0840366
KEGG_PATHWAY	hsa04370	VEGF signaling pathway	10	0.798722	0.0213204	MAP2K1, MAP2K2, SRC, NOS3, PXN, PLA2G4C, RAC2, HSPB1, NFATC2, RAC1	610	59	8644	2.40178	0.999031	0.104478	0.0840366
KEGG_PATHWAY	hsa04068	FoxO signaling pathway	17	1.35783	0.0214147	CDKN1A, MAP2K1, CDKN2B, MAP2K2, SMAD3, TGFB3, PLK2, BNIP3, PRKAG2, PRKAB1, KLF2, IKBKB, CCND2, CCND1, BCL6, S1PR1, HOMER3	610	131	8644	1.83892	0.999061	0.104478	0.0840366
KEGG_PATHWAY	hsa04140	Autophagy - animal	20	1.59744	0.0228667	UVRAG, MAP2K1, MAP2K2, ATG9B, BNIP3, PRKCD, DAPK3, ITPR1, CAMKK2, MAP1LC3B, UBB, ATG16L2, RRAS, CTSL, DDIT4, PLEKHM1, BCL2, CTSD, OPTN, BCL2L1	610	165	8644	1.71764	0.999418	0.109896	0.088395
KEGG_PATHWAY	hsa05120	Epithelial cell signaling in Helicobacter pylori infection	11	0.878594	0.0239877	NFKBIA, IKBKB, CXCL8, SRC, CASP3, CSK, CXCL1, RAC1, F11R, GIT1, ATP6V0A1	610	70	8644	2.22679	0.999598	0.113589	0.0913651
KEGG_PATHWAY	hsa04270	Vascular smooth muscle contraction	17	1.35783	0.025914	MAP2K1, MAP2K2, PRKCH, ROCK2, NPR1, PRKCD, PLA2G4C, ITPR1, ADM, RHOA, MYLK, PPP1CB, MYL6, GNA12, ARHGEF1, CALM1, CALM2	610	134	8644	1.79775	0.999787	0.120932	0.0972716
KEGG_PATHWAY	hsa05165	Human papillomavirus infection	34	2.71565	0.0267632	LAMA5, CDKN1A, NOTCH1, ITGB4, HDAC1, LAMA4, PXN, PRKCZ, IKBKB, CCND3, CCND2, CCND1, CASP3, DVL1, EIF4EBP1, HES1, HES2, ATP6V0A1, BCAP31, TCF7L2, MAP2K1, TCF7L1, MAP2K2, FZD4, ITGA3, PPP2R5C, WNT9A, TNFRSF1A, PKM, PPP2R2C, ITGA10, MFNG, LLGL2, CREB5	610	331	8644	1.45558	0.999839	0.123111	0.0990239
KEGG_PATHWAY	hsa05222	Small cell lung cancer	13	1.03834	0.0273702	LAMA5, CDKN1A, CDKN2B, MAX, ITGA3, LAMA4, NFKBIA, IKBKB, CCND1, MYC, CASP3, BCL2, BCL2L1	610	92	8644	2.00235	0.999868	0.12413	0.0998433
KEGG_PATHWAY	hsa04915	Estrogen signaling pathway	17	1.35783	0.0310864	MAP2K1, MAP2K2, SHC1, NOS3, SRC, PRKCD, ITPR1, GNAI2, KRT18, BCL2, RARA, CALM1, CALM2, CTSD, FKBP5, CREB5, ATF4	610	137	8644	1.75838	0.999962	0.139025	0.111825
KEGG_PATHWAY	hsa04650	Natural killer cell mediated cytotoxicity	16	1.27796	0.0330746	VAV3, MAP2K1, MAP2K2, SHC1, ICAM2, NFATC2, TNFRSF10B, NFATC1, TNFRSF10A, ICAM1, CASP3, SH3BP2, RAC2, PTK2B, FYN, RAC1	610	127	8644	1.78526	0.99998	0.145891	0.117347
KEGG_PATHWAY	hsa04922	Glucagon signaling pathway	14	1.11821	0.0371714	CPT1A, SLC2A1, ITPR1, PRKAG2, PYGL, CPT1C, PRKAB1, LOC102724428, PKM, CALM1, CALM2, CAMK2G, CREB5, ATF4	610	107	8644	1.85408	0.999995	0.161746	0.1301
KEGG_PATHWAY	hsa04350	TGF-beta signaling pathway	14	1.11821	0.0396599	TGIF1, SMAD1, CDKN2B, SMAD3, NRROS, TGFB3, HDAC1, MICOS10-NBL1, LRRC32, RHOA, MYC, SKIL, NBL1, BMPR1A	610	108	8644	1.83692	0.999998	0.170273	0.136959
KEGG_PATHWAY	hsa05170	Human immunodeficiency virus 1 infection	23	1.83706	0.0428802	MAP2K3, MAP2K1, MAP2K2, LIMK2, PXN, ITPR1, NFATC2, NFATC1, TNFRSF1B, GNAI2, TNFRSF1A, NFKBIA, IKBKB, GNG2, CASP3, BCL2, RAC2, PTK2B, RAC1, CALM1, CALM2, BCL2L1, PAK4	610	212	8644	1.53736	0.999999	0.17935	0.14426
KEGG_PATHWAY	hsa05100	Bacterial invasion of epithelial cells	11	0.878594	0.0428881	SHC1, SRC, PXN, ELMO1, SEPTIN6, RAC1, SEPTIN9, WASF2, RHOA, ACTB, BCAR1	610	77	8644	2.02436	0.999999	0.17935	0.14426
KEGG_PATHWAY	hsa00564	Glycerophospholipid metabolism	13	1.03834	0.0448183	DGKG, DGKA, PLA2G4C, PLD1, AGPAT3, AGPAT4, PLA2G15, GPAT4, GPAT3, PLPP3, LPIN1, LPIN2, CDS2	610	99	8644	1.86077	1	0.181517	0.146003
KEGG_PATHWAY	hsa04934	Cushing syndrome	18	1.4377	0.0450975	TCF7L2, CDKN1A, MAP2K1, CDKN2B, TCF7L1, MAP2K2, FZD4, ITPR1, WNT9A, GNAI2, NR4A1, CCND1, ARMC5, DVL1, LDLR, CAMK2G, CREB5, ATF4	610	155	8644	1.64561	1	0.181517	0.146003
KEGG_PATHWAY	hsa04932	Non-alcoholic fatty liver disease	18	1.4377	0.0450975	COX8A, NDUFB9, NDUFA8, XBP1, CXCL8, PRKAG2, COX6C, PRKAB1, TNFRSF1A, IKBKB, SOCS3, CASP7, CASP3, NDUFS2, RAC1, IL6R, MAP3K11, ATF4	610	155	8644	1.64561	1	0.181517	0.146003
KEGG_PATHWAY	hsa05225	Hepatocellular carcinoma	19	1.51757	0.0485731	NQO1, TCF7L2, CDKN1A, MAP2K1, TCF7L1, MAP2K2, SMAD3, SHC1, FZD4, TGFB3, GSTO1, KEAP1, WNT9A, ACTB, CCND1, MYC, DVL1, HMOX1, BCL2L1	610	168	8644	1.60262	1	0.193093	0.155314
KEGG_PATHWAY	hsa04380	Osteoclast differentiation	16	1.27796	0.0522495	MAP2K1, JUND, CSF1, NCF2, FHL2, ITPR1, NFATC2, NFATC1, TNFRSF11A, TNFRSF1A, NFKBIA, FOSL1, IKBKB, SOCS3, FYN, RAC1	610	135	8644	1.67947	1	0.203407	0.16361
KEGG_PATHWAY	hsa05160	Hepatitis C	18	1.4377	0.052431	CDKN1A, MAP2K1, MAP2K2, CD81, YWHAZ, TNFRSF1A, CLDN11, NFKBIA, IKBKB, CLDN5, SOCS3, PPP2R2C, CCND1, OAS2, MYC, CASP3, LDLR, YWHAH	610	158	8644	1.61436	1	0.203407	0.16361
KEGG_PATHWAY	hsa04137	Mitophagy - animal	13	1.03834	0.05766	BNIP3L, RAB5C, SRC, ATG9B, BNIP3, TFE3, TFEB, MAP1LC3B, UBB, RRAS, OPTN, ATF4, BCL2L1	610	103	8644	1.78851	1	0.22103	0.177785
KEGG_PATHWAY	hsa05171	Coronavirus disease - COVID-19	24	1.91693	0.0599108	CXCL8, RPL21, RPL32, RPL31, MMP1, RPL34, RPL13A, RPL35A, RPL10A, TNFRSF1A, RPS15, NFKBIA, IKBKB, RPS14, RPS16, OAS2, RPL37A, RPS3, RPL14, CCL2, RPL13, RPL37, RPL28, IL6R	610	232	8644	1.46591	1	0.22658	0.182249
KEGG_PATHWAY	hsa04625	C-type lectin receptor signaling pathway	13	1.03834	0.0612189	KSR1, SRC, PRKCD, ITPR1, NFATC2, NFATC1, RHOA, NFKBIA, IKBKB, RRAS, BCL3, CALM1, CALM2	610	104	8644	1.77131	1	0.22658	0.182249
KEGG_PATHWAY	hsa04064	NF-kappa B signaling pathway	13	1.03834	0.0612189	CARD10, CXCL8, CXCL1, TNFRSF11A, ICAM1, TNFRSF1A, NFKBIA, IKBKB, PLAU, BCL2, TRIM25, LTBR, BCL2L1	610	104	8644	1.77131	1	0.22658	0.182249
KEGG_PATHWAY	hsa04657	IL-17 signaling pathway	12	0.958466	0.0655431	NFKBIA, FOSL1, IKBKB, CEBPB, CXCL8, MAPK7, JUND, TRAF3IP2, MMP1, CASP3, CCL2, CXCL1	610	94	8644	1.809	1	0.239828	0.192905
KEGG_PATHWAY	hsa04926	Relaxin signaling pathway	15	1.19808	0.0694665	MAP2K1, MAP2K2, SHC1, NOS3, MMP1, SRC, ARRB1, ARRB2, PRKCZ, GNAI2, NFKBIA, EDNRB, GNG2, CREB5, ATF4	610	129	8644	1.64773	1	0.250007	0.201093
KEGG_PATHWAY	hsa03083	Polycomb repressive complex	11	0.878594	0.0700195	PHC2, CBX6, CBX4, MAX, HDAC1, SFMBT2, FOXK1, BCOR, BCORL1, OGT, PHF19	610	84	8644	1.85566	1	0.250007	0.201093
KEGG_PATHWAY	hsa04215	Apoptosis - multiple species	6	0.479233	0.0708872	CASP7, CASP3, BCL2, PMAIP1, BCL2L1, TNFRSF1A	610	32	8644	2.65697	1	0.250007	0.201093
KEGG_PATHWAY	hsa05206	MicroRNAs in cancer	30	2.39617	0.0714307	CDKN1A, SLC45A3, NOTCH1, SHC1, HDAC1, PDGFA, GLS, IKBKB, RASSF1, MAPK7, CCND2, CCND1, PLAU, MYC, CASP3, PIM1, HMOX1, PAK4, MAP2K1, MAP2K2, DNMT3A, RHOA, CDC25B, EFNA1, MARCKS, ZEB1, DDIT4, BCL2, FSCN1, EZR	610	310	8644	1.37134	1	0.250007	0.201093
KEGG_PATHWAY	hsa05022	Pathways of neurodegeneration - multiple diseases	43	3.4345	0.0756326	NDUFB9, CSF1, TUBAL3, PSEN2, ITPR1, UBE2J2, KLC1, MT-ND1, TUBA1B, CASP7, MAP1LC3B, UBB, CASP3, DVL1, CAPN2, CAPN1, RAC1, CAMK2G, COX8A, MAP2K3, NDUFA8, PRNP, XBP1, MAP2K1, MAP2K2, GPR37, FZD4, WNT9A, COX6C, TUBB4B, TNFRSF1B, TUBA4A, TNFRSF1A, TUBB2A, BCL2, VDAC3, NDUFS2, CALM1, CALM2, STX1A, OPTN, ATF4, BCL2L1	610	476	8644	1.28011	1	0.261868	0.210633
KEGG_PATHWAY	hsa00071	Fatty acid degradation	7	0.559105	0.0789576	ALDH3A2, ACADVL, CPT1A, ECI2, ACSL5, ACSL3, CPT1C	610	43	8644	2.30682	1	0.27023	0.217359
KEGG_PATHWAY	hsa03320	PPAR signaling pathway	10	0.798722	0.0797262	FADS2, CPT1A, MMP1, ACSL5, PLIN2, ACSL3, ANGPTL4, CPT1C, SLC27A4, PPARD	610	75	8644	1.8894	1	0.27023	0.217359
KEGG_PATHWAY	hsa04750	Inflammatory mediator regulation of TRP channels	12	0.958466	0.0829887	MAP2K3, PPP1CB, HRH1, PRKCH, SRC, PRKCD, PLA2G4C, ITPR1, F2RL1, CALM1, CAMK2G, CALM2	610	98	8644	1.73516	1	0.275488	0.221588
KEGG_PATHWAY	hsa04925	Aldosterone synthesis and secretion	12	0.958466	0.0829887	NR4A2, NR4A1, DAGLA, NPR1, ITPR1, PRKD2, CALM1, CAMK2G, CALM2, LDLR, CREB5, ATF4	610	98	8644	1.73516	1	0.275488	0.221588
KEGG_PATHWAY	hsa05212	Pancreatic cancer	10	0.798722	0.0851016	IKBKB, CDKN1A, MAP2K1, SMAD3, CCND1, TGFB3, RAC2, RAC1, PLD1, BCL2L1	610	76	8644	1.86454	1	0.279619	0.224911
KEGG_PATHWAY	hsa04710	Circadian rhythm	6	0.479233	0.0874583	NFIL3, BHLHE40, PRKAG2, CSNK1D, RORA, PRKAB1	610	34	8644	2.50068	1	0.28446	0.228805
KEGG_PATHWAY	hsa04061	Viral protein interaction with cytokine and cytokine receptor	12	0.958466	0.092696	CXCL8, CSF1, CCL2, TNFRSF10B, ACKR3, CXCL1, TNFRSF10A, LTBR, TNFRSF1B, IL6R, TNFRSF10D, TNFRSF1A	610	100	8644	1.70046	1	0.298481	0.240083
KEGG_PATHWAY	hsa05134	Legionellosis	8	0.638978	0.0966961	NFKBIA, CLK1, CASP7, CXCL8, CASP3, BNIP3, CXCL1, CLK4	610	56	8644	2.02436	1	0.308279	0.247963
KEGG_PATHWAY	hsa04916	Melanogenesis	12	0.958466	0.0977965	TCF7L2, MAP2K1, TCF7L1, MAP2K2, EDNRB, FZD4, DVL1, WNT9A, CALM1, CAMK2G, CALM2, GNAI2	610	101	8644	1.68362	1	0.30873	0.248326
